# Supplementary material for: Identification of a highly conserved neutralizing epitope within the RBD region of diverse SARS-CoV-2 variants
Source: Nat Commun. 2024 Jan 29;15:842. doi: 10.1038/s41467-024-45050-3 (PMC10825162; doi:10.1038/s41467-024-45050-3)
Supplement: Supplementary file 4 — Source Data [file 41467_2024_45050_MOESM4_ESM.xlsx]

## Sheet: Figure 2a
		Neutralization curves against the authentic SARS-CoV-2 variants BA.1
	Antibody Concentration (ng/mL)	BA7535			BA7208			BA7535/BA7208
	10000	100	100	100	100	100	100	100	100	100
	3333.33	100	100	100	100	100	100	100	100	100
	1111.11	100	100	99.4012	99.1379	100	98.9691	100	100	100
	370.37	100	98.5915	99.4012	100	100	100	100	100	100
	123.457	100	97.8873	100	100	100	100	100	100	100
	41.1523	98.6842	97.8873	98.8024	100	98.5507	98.9691	100	99.4924	100
	13.7174	97.3684	97.1831	98.2036	98.2759	100	100	100	100	100
	4.57247	92.7632	95.7746	94.012	97.4138	98.5507	98.9691	99.4048	100	98.9305
	1.52416	63.1579	95.0704	80.2395	76.7241	46.3768	76.2887	94.6429	85.7868	88.2353
	0.508053	36.8421	65.493	55.6886	20.6897	0	35.0515	33.3333	65.4822	54.0107
	0.169351	3.94737	30.9859	22.7545	0	0	0	11.9048	27.4112	26.738
		Neutralization curves against the authentic SARS-CoV-2 variants BA.2
	Antibody Concentration (ng/mL)	BA7535			BA7208			BA7535/7208
	10000	100	100	100	96.0526	95.5882	98.75	100	100	100
	3333.33	100	100	100	97.3684	98.5294	98.75	100	100	100
	1111.11	100	100	100	97.3684	100	96.25	100	100	100
	370.37	100	100	100	97.3684	97.0588	98.75	100	100	100
	123.457	100	100	100	98.6842	95.5882	97.5	100	100	100
	41.1523	100	100	100	96.0526	94.1176	100	100	100	100
	13.7174	96.2025	94.8052	97.4684	89.4737	91.1765	95	100	100	100
	4.57247	78.481	84.4156	84.8101	77.6316	83.8235	96.25	97.4684	87.0968	97.7011
	1.52416	41.7722	59.7403	58.2278	51.3158	41.1765	60	64.557	61.2903	86.2069
	0.508053	37.9747	53.2467	60.7595	42.1053	36.7647	37.5	41.7722	16.129	62.069
	0.169351	20.2532	20.7792	25.3165	35.5263	32.3529	37.5	25.3165	0	39.0805
		Neutralization curves against the authentic SARS-CoV-2 variants BA.5
	Antibody Concentration (ng/mL)	BA7535			BA7208			BA7535/BA7208
	10000	100	100	100	100	100	100	100	100	100
	3333.33	100	100	100	100	100	100	100	100	100
	1111.11	100	100	99.4012	99.1379	100	98.9691	100	100	100
	370.37	100	98.5915	99.4012	100	100	100	100	100	100
	123.457	100	97.8873	100	100	100	100	100	100	100
	41.1523	98.6842	97.8873	98.8024	100	98.5507	98.9691	100	99.4924	100
	13.7174	97.3684	97.1831	98.2036	98.2759	100	100	100	100	100
	4.57247	92.7632	95.7746	94.012	97.4138	98.5507	98.9691	99.4048	100	98.9305
	1.52416	63.1579	95.0704	80.2395	76.7241	46.3768	76.2887	94.6429	85.7868	88.2353
	0.508053	36.8421	65.493	55.6886	20.6897	0	35.0515	33.3333	65.4822	54.0107
	0.169351	3.94737	30.9859	22.7545	0	0	0	11.9048	27.4112	26.738
			Neutralization curves of BA7535 against the authentic SARS-CoV-2 variants XBB.1, BF.7, XBB.1.5, XBB.1.9.1 and EG.5
	Virus Concentration (ng/mL)	XBB.1			BF.7			XBB.1.5			XBB.1.9.1			EG.5
	10000	98.4127	100	99.1667	100	100	99.6183	100	100	100	100	100	100	100	100	100
	3333.33	97.6191	98.4962	98.3333	100	100	100	100	100	100	100	100	100	100	100	98.6577
	1111.11	90.4762	92.4812	95	99.1597	100	99.6183	99.1228	99.5146	98.5294	100	98.8166	97.5904	100	98.7342	98.6577
	370.37	76.1905	77.4436	84.1667	100	98.8764	97.3282	93.421	89.3204	94.1176	96.3855	94.6746	98.7952	93.865	96.2025	97.9866
	123.457	60.3175	59.3985	67.5	89.4958	92.1348	94.6565	77.6316	80.5825	77.451	89.759	89.3491	87.9518	80.3681	78.481	70.4698
	41.1523	37.3016	51.8797	54.1667	89.0756	87.2659	91.9847	39.0351	25.2427	25	59.0361	56.8047	52.4096	43.5583	45.5696	46.3087
	13.7174	23.0159	34.5865	31.6667	72.6891	77.9026	79.771	0	0	0	0	28.9941	23.494	36.1963	36.0759	23.4899
	4.57247	12.6984	18.797	36.6667	41.5966	44.1948	61.0687	0	0	0	0	0	0	26.3804	17.7215	10.0671
	1.52416	0	0	0	0	0	0	0	0	0	0	0	0	19.6319	11.3924	0
	0.508053	0	0	0	0	0	0	0	0	0	0	0	0	0	0	0
	0.169351	0	0	0	0	0	0	0	0	0	0	0	0	0	0	0

## Sheet: Figure 2c
	KD values of BA7535 to BA.1 RBD examined by SPR.														KD values of BA7208 to BA.1 RBD examined by SPR.
						50 nM	25 nM	12.5 nM	6.25 nM	3.125 nM										50 nM	25 nM	12.5 nM	6.25 nM	3.125 nM
-60	-0.6335	0.4366	-0.0089	-0.0765	-0.0912									-60	0.004502	0.0561	-0.0799	-0.1498	-0.2503
-59.9	-0.6192	0.4412	0.015	-0.0732	-0.044									-59.9	-0.03499	-0.0227	-0.0043	-0.15049	-0.24689
-59.8	-0.6026	0.4226	0.0487	-0.0636	-0.0691									-59.8	0.027901	-0.0042	0.0189	-0.1164	-0.1991
-59.7	-0.6032	0.3988	0.023	-0.0711	-0.074									-59.7	0.038399	-0.003	-0.0696	-0.1214	-0.1933
-59.6	-0.5748	0.3962	0.0327	-0.1007	-0.0745									-59.6	0.024699	-0.0027	-0.096	-0.1072	-0.1826
-59.5	-0.5552	0.3842	0.034	-0.0811	-0.0603									-59.5	0.028999	-0.0147	-0.1096	-0.0241	-0.1221
-59.4	-0.5616	0.3847	0.0216	-0.0797	-0.0732									-59.4	0.036398	-0.0161	-0.1202	-0.0478	-0.1791
-59.3	-0.5491	0.3899	0.0312	-0.0776	-0.0738									-59.3	0.027499	-0.0235	-0.1388	-0.1177	-0.1893
-59.2	-0.5402	0.3967	0.026	-0.0817	-0.0637									-59.2	0.015199	-0.0134	-0.1432	-0.1295	-0.1795
-59.1	-0.5275	0.3994	0.0289	-0.0759	-0.0541									-59.1	0.007299	-0.0138	-0.1497	-0.1257	-0.1766
-59	-0.5044	0.4169	0.0397	-0.0692	-0.0395									-59	0.000799	-0.0171	-0.1527	-0.1156	-0.1811
-58.9	-0.504	0.4198	0.039	-0.0621	-0.0392									-58.9	0.003499	-0.0133	-0.1459	-0.1126	-0.1813
-58.8	-0.5007	0.4345	0.0517	-0.0564	-0.0247									-58.8	0.005499	-0.0076	-0.1388	-0.1129	-0.189
-58.7	-0.4977	0.4448	0.0696	-0.048	-0.0135									-58.7	-0.0034	-0.0068	-0.1363	-0.1155	-0.1851
-58.6	-0.4877	0.454	0.073	-0.0457	-0.0106									-58.6	-0.0082	-0.0082	-0.1405	-0.1158	-0.175
-58.5	-0.4847	0.452	0.0807	-0.0347	-0.0111									-58.5	-0.0078	-0.0113	-0.1495	-0.116	-0.1726
-58.4	-0.4824	0.4535	0.0844	-0.0259	-0.0058									-58.4	-0.0076	-0.0064	-0.1447	-0.113	-0.1704
-58.3	-0.4963	0.4439	0.0768	-0.0298	-0.0153									-58.3	-0.006	-0.002	-0.146	-0.1082	-0.1717
-58.2	-0.49	0.4476	0.0792	-0.0182	-0.0088									-58.2	0.001099	0.0009	-0.1429	-0.1045	-0.1659
-58.1	-0.499	0.4407	0.08	-0.0177	-0.0162									-58.1	-0.0043	-0.0049	-0.1448	-0.1091	-0.1695
-58	-0.4991	0.4486	0.0852	-0.0073	-0.0037									-58	-0.0044	0.0017	-0.1474	-0.1092	-0.171
-57.9	-0.4964	0.4516	0.0852	-0.0046	-0.0067									-57.9	0.001998	0.0102	-0.1424	-0.1014	-0.1632
-57.8	-0.5006	0.4491	0.0815	-0.0047	-0.0055									-57.8	-0.0065	0.0073	-0.1507	-0.1076	-0.1658
-57.7	-0.5005	0.4479	0.0753	-0.0076	-0.003									-57.7	0.003499	0.0099	-0.1452	-0.1049	-0.1636
-57.6	-0.5009	0.4421	0.0644	-0.0165	-0.0071									-57.6	0.004499	0.0105	-0.1449	-0.1033	-0.163
-57.5	-0.4932	0.4448	0.056	-0.0121	-0.0057									-57.5	0.001299	0.0052	-0.1495	-0.1107	-0.1637
-57.4	-0.489	0.4411	0.0538	-0.0135	-0.0137									-57.4	-0.0035	0.0035	-0.1492	-0.1106	-0.1661
-57.3	-0.4863	0.4464	0.0525	-0.0182	-0.016									-57.3	-0.0086	-0.0038	-0.1513	-0.1155	-0.1791
-57.2	-0.4874	0.4446	0.0491	-0.0126	-0.014									-57.2	-0.0232	-0.0091	-0.155	-0.1198	-0.1829
-57.1	-0.475	0.4498	0.0606	-0.0092	-0.004									-57.1	-0.0294	-0.0099	-0.1512	-0.1156	-0.1839
-57	-0.4744	0.4469	0.0679	-0.0089	-0.0039									-57	-0.0317	-0.0133	-0.1518	-0.112	-0.1828
-56.9	-0.4718	0.4465	0.0758	-0.0072	-0.0086									-56.9	-0.0294	-0.0161	-0.1586	-0.1115	-0.1827
-56.8	-0.4679	0.4414	0.0825	-0.0033	-0.0059									-56.8	-0.0268	-0.0104	-0.1575	-0.1107	-0.1797
-56.7	-0.4629	0.4396	0.0839	-0.0017	-0.0055									-56.7	-0.0247	-0.0064	-0.1554	-0.11	-0.1808
-56.6	-0.4633	0.4366	0.077	-0.0007	-0.0024									-56.6	-0.0251	-0.0077	-0.1534	-0.1053	-0.1811
-56.5	-0.4604	0.4353	0.0808	0.0056	0.0024									-56.5	-0.0268	-0.0092	-0.1538	-0.1086	-0.1838
-56.4	-0.4544	0.437	0.0859	0.0132	0.0088									-56.4	-0.0317	-0.0142	-0.1583	-0.1178	-0.1885
-56.3	-0.4538	0.4406	0.0903	0.016	0.0135									-56.3	-0.0339	-0.0211	-0.162	-0.1156	-0.1925
-56.2	-0.4506	0.443	0.0916	0.0195	0.0091									-56.2	-0.0322	-0.0204	-0.1565	-0.1144	-0.1937
-56.1	-0.4549	0.4438	0.0952	0.0213	0.0146									-56.1	-0.0348	-0.0231	-0.158	-0.1156	-0.1915
-56	-0.4573	0.4475	0.0963	0.0216	0.0145									-56	-0.0334	-0.0218	-0.1521	-0.1105	-0.1855
-55.9	-0.4547	0.4482	0.0973	0.0237	0.0174									-55.9	-0.0315	-0.0176	-0.1489	-0.1088	-0.1832
-55.8	-0.4553	0.4484	0.0976	0.0229	0.0162									-55.8	-0.0308	-0.0177	-0.1451	-0.1152	-0.1836
-55.7	-0.4518	0.4459	0.1022	0.027	0.0197									-55.7	-0.0359	-0.0196	-0.1435	-0.115	-0.1896
-55.6	-0.4495	0.4448	0.1015	0.0297	0.018701									-55.6	-0.0332	-0.0173	-0.1409	-0.1154	-0.1875
-55.5	-0.445	0.4465	0.1068	0.0328	0.0232									-55.5	-0.0323	-0.0181	-0.136	-0.1131	-0.1879
-55.4	-0.4442	0.4475	0.1083	0.0399	0.0234									-55.4	-0.0361	-0.0163	-0.1333	-0.1133	-0.1897
-55.3	-0.4439	0.4469	0.1079	0.0407	0.0241									-55.3	-0.0358	-0.0115	-0.1381	-0.1157	-0.1865
-55.2	-0.4452	0.4465	0.1113	0.0428	0.0226									-55.2	-0.0343	-0.008	-0.14	-0.112	-0.1812
-55.1	-0.4445	0.4454	0.108	0.0428	0.022801									-55.1	-0.0339	-0.014	-0.1466	-0.1115	-0.1832
-55	-0.4417	0.4424	0.1106	0.043499	0.021									-55	-0.0331	-0.0201	-0.1568	-0.1108	-0.1897
-54.9	-0.4444	0.4341	0.1077	0.041099	0.0172									-54.9	-0.0335	-0.0221	-0.1627	-0.1127	-0.1899
-54.8	-0.4523	0.4332	0.1065	0.039899	0.0164									-54.8	-0.0333	-0.0226	-0.1629	-0.1158	-0.1958
-54.7	-0.4557	0.4288	0.102	0.0351	0.009401									-54.7	-0.0386	-0.0268	-0.162	-0.1143	-0.1943
-54.6	-0.4572	0.4233	0.1013	0.0277	0.0077									-54.6	-0.0337	-0.0253	-0.159	-0.1121	-0.1896
-54.5	-0.4575	0.4213	0.0975	0.0278	0.0088									-54.5	-0.0356	-0.0286	-0.1647	-0.1139	-0.1905
-54.4	-0.4548	0.4265	0.1016	0.032799	0.0112									-54.4	-0.0341	-0.0278	-0.1645	-0.1114	-0.1925
-54.3	-0.4519	0.4157	0.0924	0.025699	0.004									-54.3	-0.0359	-0.0345	-0.1699	-0.1172	-0.196
-54.2	-0.4551	0.41	0.0913	0.0257	-0.0024									-54.2	-0.0362	-0.0304	-0.1713	-0.1155	-0.1983
-54.1	-0.4599	0.4067	0.0862	0.022199	-0.0136									-54.1	-0.037	-0.0305	-0.1676	-0.1168	-0.2
-54	-0.4626	0.4026	0.0816	0.0166	-0.017									-54	-0.039	-0.0337	-0.1696	-0.1227	-0.2007
-53.9	-0.4554	0.4039	0.084	0.0175	-0.0123									-53.9	-0.034	-0.0317	-0.1578	-0.1135	-0.1928
-53.8	-0.4535	0.4015	0.0849	0.0161	-0.0151									-53.8	-0.0352	-0.0319	-0.1564	-0.1111	-0.1872
-53.7	-0.4511	0.401	0.0805	0.0105	-0.0166									-53.7	-0.0325	-0.0292	-0.1527	-0.1044	-0.1822
-53.6	-0.4431	0.4002	0.0794	0.006699	-0.0174									-53.6	-0.0382	-0.0329	-0.1556	-0.1123	-0.1811
-53.5	-0.4423	0.3958	0.079	0.003998	-0.0213									-53.5	-0.0366	-0.033	-0.1544	-0.1125	-0.1716
-53.4	-0.4583	0.3754	0.0616	-0.0124	-0.0411									-53.4	-0.0281	-0.033	-0.1439	-0.1112	-0.1666
-53.3	-0.4641	0.3618	0.0547	-0.0211	-0.053									-53.3	-0.0239	-0.0372	-0.1465	-0.1173	-0.1737
-53.2	-0.4848	0.3568	0.0537	-0.0194	-0.0582									-53.2	-0.0234	-0.0346	-0.1443	-0.1225	-0.1875
-53.1	-0.503	0.3444	0.045	-0.0296	-0.065									-53.1	-0.0284	-0.0307	-0.1478	-0.1186	-0.2026
-53	-0.5119	0.3541	0.0685	-0.0184	-0.0495									-53	-0.0381	-0.0379	-0.1573	-0.1223	-0.2206
-52.9	-0.5131	0.3709	0.0716	0.0008	-0.0326									-52.9	-0.0417	-0.0456	-0.1664	-0.1237	-0.2435
-52.8	-0.5034	0.3956	0.0826	0.0071	-0.0251									-52.8	-0.0467	-0.0527	-0.1776	-0.1258	-0.2474
-52.7	-0.4908	0.4177	0.0872	0.0222	-0.0238									-52.7	-0.044	-0.0499	-0.1773	-0.1208	-0.2362
-52.6	-0.4864	0.4172	0.0856	0.026	-0.0098									-52.6	-0.04	-0.056	-0.1878	-0.1246	-0.2372
-52.5	-0.4836	0.4207	0.0844	0.0314	0.019									-52.5	-0.041	-0.0586	-0.1941	-0.1273	-0.2319
-52.4	-0.4789	0.4131	0.0876	0.0324	0.046									-52.4	-0.0431	-0.0568	-0.2023	-0.1331	-0.2303
-52.3	-0.4661	0.4166	0.0974	0.036	0.0463									-52.3	-0.041	-0.0576	-0.2021	-0.1351	-0.2312
-52.2	-0.461	0.4127	0.1071	0.0313	0.0361									-52.2	-0.037	-0.0487	-0.1967	-0.1271	-0.2287
-52.1	-0.4568	0.4108	0.1076	0.026	0.0216									-52.1	-0.0364	-0.0519	-0.1945	-0.1238	-0.2361
-52	-0.4535	0.4149	0.1136	0.0309	0.0025									-52	-0.0397	-0.0473	-0.1872	-0.1222	-0.2288
-51.9	-0.4458	0.4269	0.1149	0.0325	-0.012									-51.9	-0.0392	-0.048	-0.1839	-0.1257	-0.2344
-51.8	-0.4355	0.4394	0.1198	0.032701	0.0015									-51.8	-0.0407	-0.0535	-0.1839	-0.1317	-0.2325
-51.7	-0.4217	0.4428	0.1201	0.0428	0.0086									-51.7	-0.0416	-0.0592	-0.1826	-0.1386	-0.2305
-51.6	-0.3987	0.4498	0.1282	0.0546	0.0066									-51.6	-0.0412	-0.0605	-0.1817	-0.143	-0.2222
-51.5	-0.376	0.4475	0.1306	0.0615	0.015									-51.5	-0.0353	-0.0581	-0.1748	-0.1463	-0.2144
-51.4	-0.3653	0.4185	0.1128	0.057	0.019001									-51.4	-0.0348	-0.0561	-0.1697	-0.1541	-0.21
-51.3	-0.3659	0.4001	0.1115	0.0535	0.0159									-51.3	-0.0406	-0.0603	-0.1746	-0.1553	-0.2033
-51.2	-0.3674	0.3917	0.1185	0.0554	0.0165									-51.2	-0.0455	-0.0657	-0.1828	-0.1608	-0.2106
-51.1	-0.3633	0.3851	0.1219	0.0592	0.0148									-51.1	-0.0527	-0.0704	-0.1916	-0.1681	-0.2198
-51	-0.3491	0.388	0.122	0.065	0.0013									-51	-0.0588	-0.0788	-0.1985	-0.1724	-0.2259
-50.9	-0.3464	0.3969	0.1251	0.0563	-0.0019									-50.9	-0.0565	-0.0757	-0.1971	-0.1636	-0.2229
-50.8	-0.3508	0.3892	0.11	0.046799	-0.0123									-50.8	-0.0559	-0.0826	-0.2048	-0.1675	-0.2262
-50.7	-0.3641	0.3907	0.1066	0.0455	-0.0183									-50.7	-0.0543	-0.0796	-0.2045	-0.1644	-0.2222
-50.6	-0.3646	0.3907	0.1159	0.040198	-0.0202									-50.6	-0.0607	-0.0811	-0.1993	-0.1575	-0.2157
-50.5	-0.3701	0.3759	0.1045	0.0311	-0.0243									-50.5	-0.0679	-0.0891	-0.205	-0.1592	-0.2244
-50.4	-0.3673	0.3722	0.0988	0.0319	-0.0424									-50.4	-0.0683	-0.085	-0.2048	-0.1553	-0.2195
-50.3	-0.3636	0.3679	0.0955	0.0156	-0.0476									-50.3	-0.0757	-0.0859	-0.2132	-0.1542	-0.2161
-50.2	-0.363	0.3663	0.1024	0.0152	-0.0401									-50.2	-0.0748	-0.0816	-0.2143	-0.157	-0.2177
-50.1	-0.365	0.3678	0.1012	0.019599	-0.0435									-50.1	-0.0693	-0.0715	-0.2041	-0.1476	-0.2045
-50	-0.3657	0.362	0.0976	0.0185	-0.0493									-50	-0.0665	-0.0643	-0.2007	-0.1465	-0.1954
-49.9	-0.3582	0.3577	0.0913	0.0239	-0.0458									-49.9	-0.0657	-0.0559	-0.1952	-0.1493	-0.1872
-49.8	-0.3543	0.3531	0.0927	0.0224	-0.0451									-49.8	-0.0679	-0.0543	-0.1954	-0.1509	-0.1947
-49.7	-0.353	0.3498	0.1013	0.0214	-0.024									-49.7	-0.0705	-0.0616	-0.1952	-0.1552	-0.1987
-49.6	-0.369	0.3641	0.0963	0.011097	-0.0076									-49.6	-0.0721	-0.0651	-0.2045	-0.162	-0.2054
-49.5	-0.3999	0.3644	0.0798	-0.0103	-0.0109									-49.5	-0.0645	-0.0605	-0.1993	-0.1572	-0.2012
-49.4	-0.4207	0.3677	0.0818	-0.0192	-0.0196									-49.4	-0.0526	-0.0472	-0.1905	-0.1537	-0.1929
-49.3	-0.4384	0.3584	0.0701	-0.0197	-0.0272									-49.3	-0.0418	-0.038	-0.1815	-0.1446	-0.1933
-49.2	-0.4492	0.3508	0.0585	-0.0335	-0.0269									-49.2	-0.0302	-0.0251	-0.1639	-0.1372	-0.1939
-49.1	-0.457	0.3491	0.048	-0.0391	-0.0354									-49.1	-0.0229	-0.0189	-0.1572	-0.1246	-0.1917
-49	-0.4567	0.3603	0.0545	-0.0371	-0.031									-49	-0.015	-0.0165	-0.1522	-0.1139	-0.1957
-48.9	-0.4641	0.3706	0.0567	-0.0418	-0.0282									-48.9	-0.0135	-0.0123	-0.1493	-0.1038	-0.2018
-48.8	-0.4703	0.3668	0.0562	-0.0445	-0.035									-48.8	-0.0105	-0.0051	-0.1468	-0.0947	-0.1905
-48.7	-0.4696	0.36	0.0528	-0.049	-0.0332									-48.7	-0.0262	-0.0195	-0.1652	-0.1129	-0.2004
-48.6	-0.4689	0.3587	0.0641	-0.0479	-0.0306									-48.6	-0.034	-0.0258	-0.1743	-0.1242	-0.2046
-48.5	-0.4715	0.358	0.081	-0.0478	-0.0297									-48.5	-0.0372	-0.0309	-0.1756	-0.1323	-0.2033
-48.4	-0.4681	0.3561	0.0911	-0.0431	-0.02									-48.4	-0.0399	-0.0367	-0.1707	-0.139	-0.2002
-48.3	-0.467	0.3472	0.1021	-0.0362	-0.0163									-48.3	-0.038	-0.0435	-0.1759	-0.139	-0.1949
-48.2	-0.467	0.346	0.1074	-0.0408	-0.0136									-48.2	-0.0426	-0.0542	-0.1849	-0.1435	-0.2026
-48.1	-0.4689	0.3548	0.1075	-0.0398	-0.0198									-48.1	-0.0438	-0.0585	-0.1889	-0.1478	-0.2077
-48	-0.4718	0.3519	0.1056	-0.0364	-0.0183									-48	-0.0329	-0.0522	-0.1788	-0.1387	-0.1996
-47.9	-0.4778	0.3458	0.1048	-0.0422	-0.0293									-47.9	-0.0264	-0.0489	-0.1707	-0.128	-0.1895
-47.8	-0.4788	0.3406	0.0952	-0.0387	-0.0324									-47.8	-0.0205	-0.0524	-0.1729	-0.1207	-0.1945
-47.7	-0.476	0.3396	0.0932	-0.0354	-0.0318									-47.7	-0.029	-0.0582	-0.1805	-0.1258	-0.2009
-47.6	-0.4664	0.3323	0.0935	-0.0303	-0.017									-47.6	-0.0284	-0.0597	-0.1866	-0.1263	-0.204
-47.5	-0.46	0.3302	0.0813	-0.0438	-0.0076									-47.5	-0.0266	-0.0584	-0.1907	-0.1284	-0.2056
-47.4	-0.4633	0.3208	0.0674	-0.0535	-0.0186									-47.4	-0.0273	-0.0583	-0.1901	-0.1298	-0.2085
-47.3	-0.4512	0.3192	0.059	-0.0582	-0.0209									-47.3	-0.0278	-0.0611	-0.1922	-0.1318	-0.2115
-47.2	-0.4533	0.3169	0.0339	-0.0619	-0.0358									-47.2	-0.0346	-0.0608	-0.1973	-0.1341	-0.2122
-47.1	-0.4581	0.3002	0.0338	-0.0679	-0.0537									-47.1	-0.0425	-0.069	-0.2026	-0.1388	-0.2211
-47	-0.4625	0.2879	0.0391	-0.074	-0.0618									-47	-0.0494	-0.0709	-0.2027	-0.142	-0.2252
-46.9	-0.4545	0.2807	0.0431	-0.0697	-0.0598									-46.9	-0.0503	-0.0769	-0.2088	-0.149	-0.2312
-46.8	-0.4547	0.2768	0.039	-0.048	-0.0598									-46.8	-0.0458	-0.0777	-0.209	-0.1509	-0.2323
-46.7	-0.4632	0.2694	0.0308	-0.0494	-0.0624									-46.7	-0.0474	-0.0734	-0.2108	-0.1517	-0.2318
-46.6	-0.4757	0.2638	0.0245	-0.0592	-0.073									-46.6	-0.05	-0.071	-0.2148	-0.1549	-0.2379
-46.5	-0.476	0.2576	0.0198	-0.0604	-0.078									-46.5	-0.0457	-0.0713	-0.212	-0.1578	-0.2336
-46.4	-0.4699	0.2753	0.0202	-0.0604	-0.0776									-46.4	-0.0489	-0.0747	-0.215	-0.1586	-0.2333
-46.3	-0.457	0.2967	0.0341	-0.0468	-0.061									-46.3	-0.0431	-0.0743	-0.215	-0.1568	-0.2317
-46.2	-0.4481	0.3022	0.0369	-0.05	-0.0589									-46.2	-0.04	-0.0728	-0.2139	-0.1571	-0.2295
-46.1	-0.4544	0.3009	0.0416	-0.0491	-0.0586									-46.1	-0.0397	-0.0726	-0.2148	-0.1568	-0.2283
-46	-0.459	0.2881	0.0468	-0.0486	-0.0514									-46	-0.0493	-0.084	-0.2196	-0.1635	-0.2336
-45.9	-0.4615	0.2889	0.0474	-0.0575	-0.0531									-45.9	-0.048	-0.0876	-0.2216	-0.1615	-0.2341
-45.8	-0.4473	0.3039	0.0554	-0.0557	-0.0487									-45.8	-0.0467	-0.0908	-0.2181	-0.164	-0.2378
-45.7	-0.4365	0.3138	0.0578	-0.0499	-0.0469									-45.7	-0.0419	-0.0944	-0.2196	-0.1637	-0.2449
-45.6	-0.4316	0.3142	0.0649	-0.0501	-0.0477									-45.6	-0.0364	-0.0868	-0.2167	-0.1627	-0.2387
-45.5	-0.4271	0.3159	0.0644	-0.0459	-0.0482									-45.5	-0.0471	-0.0917	-0.2305	-0.1802	-0.2516
-45.4	-0.4247	0.3021	0.0583	-0.0635	-0.0511									-45.4	-0.0622	-0.1018	-0.2404	-0.1927	-0.2626
-45.3	-0.4154	0.2995	0.0526	-0.0619	-0.0515									-45.3	-0.0658	-0.1074	-0.2438	-0.196	-0.268
-45.2	-0.4114	0.3014	0.0509	-0.0541	-0.0548									-45.2	-0.0681	-0.1064	-0.251	-0.1972	-0.27
-45.1	-0.4032	0.309	0.0481	-0.0592	-0.0541									-45.1	-0.0727	-0.1138	-0.256	-0.2095	-0.2721
-45	-0.4343	0.3202	0.0523	-0.0424	-0.0424									-45	-0.0743	-0.0648	-0.2684	-0.2186	-0.2838
-44.9	-0.3894	0.3881	0.1083	0.029	0.01399									-44.9	-0.0752	-0.0675	-0.2718	-0.2229	-0.2846
-44.8	-0.3791	0.4065	0.1115	0.057301	0.0308									-44.8	-0.0754	-0.1326	-0.276	-0.2261	-0.2902
-44.7	-0.3749	0.4071	0.0956	0.0659	-0.0099									-44.7	-0.06971	-0.133	-0.19861	-0.21361	-0.28021
-44.6	-0.3848	0.4087	0.0281	0.054699	-0.0443									-44.6	-0.1733	-0.2234	-0.2832	-0.3019	-0.3736
-44.5	-0.3187	0.3256	-0.0034	0.0395	-0.0651									-44.5	-0.1997	-0.234	-0.296	-0.3119	-0.3438
-44.4	-0.3811	0.2113	-0.088	-0.0831	-0.16349									-44.4	-0.0991	-0.1217	-0.1756	-0.1493	-0.1775
-44.3	-0.3909	0.1746	-0.1016	-0.1587	-0.1918									-44.3	-0.0645	-0.0844	-0.1392	-0.1225	-0.1868
-44.2	-0.3919	0.2775	-0.0058	-0.1464	-0.1299									-44.2	-0.0559	-0.0714	-0.2416	-0.1734	-0.2495
-44.1	-0.4164	0.3276	0.0407	-0.0954	-0.0906									-44.1	-0.0338	-0.0504	-0.2224	-0.1484	-0.2353
-44	-0.4171	0.3287	0.0561	-0.0953	-0.0908									-44	-0.0307	-0.0475	-0.2049	-0.1457	-0.2145
-43.9	-0.4287	0.3234	0.0458	-0.1168	-0.0898									-43.9	-0.0268	-0.0436	-0.2139	-0.1468	-0.2142
-43.8	-0.4168	0.3303	0.0411	-0.1091	-0.0723									-43.8	-0.038	-0.0517	-0.2373	-0.1578	-0.2229
-43.7	-0.4005	0.3371	0.0407	-0.0943	-0.0518									-43.7	-0.0241	-0.033	-0.2523	-0.1464	-0.1981
-43.6	-0.4011	0.3193	0.0206	-0.0886	-0.045									-43.6	-0.0238	-0.0445	-0.2558	-0.1517	-0.2115
-43.5	-0.3925	0.3371	0.0381	-0.069	-0.0249									-43.5	-0.0182	-0.033	-0.24	-0.1544	-0.2072
-43.4	-0.4203	0.3209	0.03	-0.0816	-0.0307									-43.4	-0.0109	-0.0162	-0.2214	-0.1328	-0.1918
-43.3	-0.4251	0.3038	0.0191	-0.1046	-0.0411									-43.3	-0.0254	-0.0269	-0.2199	-0.1413	-0.1999
-43.2	-0.4033	0.3118	0.0217	-0.1302	-0.0588									-43.2	-0.0242	-0.023	-0.2113	-0.1422	-0.1906
-43.1	-0.4239	0.2799	-0.0042	-0.1545	-0.0813									-43.1	-0.0271	-0.0771	-0.2168	-0.1598	-0.2007
-43	-0.417	0.282	0.004	-0.1269	-0.0333									-43	0.008	-0.053	-0.1956	-0.152	-0.176
-42.9	-0.4344	0.2905	-0.0003	-0.1154	-0.0438									-42.9	0.054596	-0.0259	-0.157	-0.125	-0.1564
-42.8	-0.4337	0.3278	0.1013	-0.0592	-0.004									-42.8	0.0326	0.0106	-0.1917	-0.14331	-0.21641
-42.7	-0.4263	0.3305	0.0959	-0.0135	-0.0033									-42.7	-0.0232	-0.0282	-0.2733	-0.2395	-0.2785
-42.6	-0.42202	0.3712	0.0703	-0.01602	-0.0155									-42.6	-0.02682	-0.0132	-0.2619	-0.25632	-0.27152
-42.5	-0.5199	0.2509	-0.1153	-0.1762	-0.1917									-42.5	-0.1531	-0.1469	-0.4039	-0.3525	-0.369
-42.4	-0.4213	0.1733	-0.0038	-0.0721	-0.06072									-42.4	-0.0741	-0.087	-0.1578	-0.2662	-0.2803
-42.3	-0.45171	0.2271	-0.0501	-0.09181	-0.1027									-42.3	-0.0614	-0.0841	-0.0887	-0.2294	-0.2836
-42.2	-0.4955	0.1814	-0.0857	-0.207	-0.215									-42.2	-0.0312	0.0028	-0.024	-0.2206	-0.2595
-42.1	-0.5093	0.1402	-0.0931	-0.1562	-0.2654									-42.1	-0.0243	0.0126	-0.0356	-0.1885	-0.2266
-42	-0.5235	0.1507	-0.1118	-0.1489	-0.2572									-42	-0.0065	-0.0424	-0.0271	-0.122	-0.181
-41.9	-0.5373	0.1515	-0.1062	-0.1449	-0.2366									-41.9	-0.00901	-0.0528	-0.1737	-0.18711	-0.24821
-41.8	-0.5365	0.1646	-0.0793	-0.143	-0.2214									-41.8	-0.0105	-0.0686	-0.2222	-0.2619	-0.262
-41.7	-0.5268	0.141	-0.0801	-0.1403	-0.2094									-41.7	0.002594	-0.0579	-0.21921	-0.26411	-0.25261
-41.6	-0.4906	0.1672	-0.0626	-0.1354	-0.1803									-41.6	-0.0174	-0.0659	-0.2235	-0.254	-0.27
-41.5	-0.4598	0.1618	-0.0342	-0.0974	-0.1655									-41.5	-0.0165	-0.0722	-0.2005	-0.2487	-0.2627
-41.4	-0.4396	0.2332	-0.0063	-0.0627	-0.13711									-41.4	-0.0265	-0.0753	-0.1966	-0.2356	-0.2453
-41.3	-0.44959	0.2704	0.0253	-0.03849	-0.0753									-41.3	-0.0465	-0.0913	-0.2029	-0.2208	-0.2313
-41.2	-0.4222	0.3177	0.0745	-0.0152	-0.0319									-41.2	-0.0577	-0.1082	-0.2186	-0.2315	-0.2368
-41.1	-0.3287	0.4104	0.1584	0.091803	0.0651									-41.1	-0.0692	-0.1286	-0.2282	-0.2298	-0.2454
-41	-0.2098	0.5425	0.1844	0.1278	0.0976									-41	-0.0962	-0.1571	-0.2361	-0.2293	-0.2469
-40.9	-0.346	0.4052	0.1416	0.0762	0.052908									-40.9	-0.0974	-0.1629	-0.2505	-0.23	-0.2513
-40.8	-0.33169	0.4133	0.1581	0.177507	0.0596									-40.8	-0.1408	-0.2014	-0.2739	-0.2485	-0.2567
-40.7	-0.2956	0.4417	0.2232	0.1946	0.1094									-40.7	-0.1573	-0.2025	-0.2582	-0.2303	-0.2278
-40.6	-0.2961	0.4458	0.2223	0.1998	0.2075									-40.6	-0.1431	-0.2127	-0.2606	-0.2207	-0.2259
-40.5	-0.2858	0.438	0.2174	0.2138	0.2215									-40.5	-0.1401	-0.2004	-0.2691	-0.2121	-0.223
-40.4	-0.2875	0.4269	0.1894	0.2002	0.171103									-40.4	-0.1746	-0.2027	-0.2311	-0.1903	-0.2627
-40.3	-0.3041	0.401	0.1784	0.187298	0.1574									-40.3	-0.2197	-0.2319	-0.253	-0.2458	-0.2503
-40.2	-0.3022	0.4034	0.1786	0.1905	0.1486									-40.2	-0.2417	-0.2643	-0.3053	-0.2397	-0.239
-40.1	-0.3207	0.3759	0.1375	0.150497	0.1221									-40.1	-0.23819	-0.289	-0.3121	-0.24499	-0.24839
-40	-0.3024	0.375	0.1174	0.1303	0.1									-40	-0.1062	-0.181	-0.2333	-0.1798	-0.177
-39.9	-0.3384	0.3182	0.094	0.0957	0.03651									-39.9	-0.14849	-0.1301	-0.2074	-0.14129	-0.15929
-39.8	-0.3917	0.2483	0.0698	0.030305	0.0231									-39.8	-0.0917	-0.0945	-0.1511	-0.09249	-0.08429
-39.7	-0.307	0.2681	0.1222	0.1262	0.1046									-39.7	-0.15129	-0.1462	-0.12899	-0.03929	-0.04239
-39.6	-0.3662	0.329	0.1131	0.120402	0.1145									-39.6	-0.16289	-0.143	-0.1563	0.022506	0.000906
-39.5	-0.4261	0.2995	0.1819	0.0834	0.1463									-39.5	-0.1799	-0.196	-0.1555	-0.0333	-0.0911
-39.4	-0.3901	0.4282	0.2412	0.2081	0.20779									-39.4	-0.18609	-0.1909	-0.2047	-0.08949	-0.14459
-39.3	-0.36199	0.386	0.2066	0.10541	0.1525									-39.3	-0.1733	-0.2128	-0.1696	-0.08709	-0.13459
-39.2	-0.3998	0.4461	0.3428	0.1503	0.273									-39.2	-0.19449	-0.2094	-0.16829	-0.09929	-0.17649
-39.1	-0.36399	0.5529	0.3816	0.21021	0.3231									-39.1	-0.20489	-0.1926	-0.1868	-0.14169	-0.17849
-39	-0.3742	0.5777	0.4056	0.2493	0.3778									-39	-0.2095	-0.1922	-0.1862	-0.1287	-0.1741
-38.9	-0.3506	0.5914	0.4252	0.2832	0.404091									-38.9	-0.205	-0.2045	-0.1723	-0.1188	-0.1831
-38.8	-0.33519	0.6135	0.4192	0.32171	0.3865									-38.8	-0.2179	-0.2047	-0.1913	-0.1535	-0.2105
-38.7	-0.3443	0.6332	0.4083	0.356	0.373									-38.7	-0.2177	-0.2196	-0.2325	-0.1799	-0.2197
-38.6	-0.34169	0.6482	0.3386	0.37301	0.347									-38.6	-0.2573	-0.2531	-0.2794	-0.206	-0.2585
-38.5	-0.342	0.5996	0.3161	0.3918	0.3394									-38.5	-0.269	-0.2735	-0.3041	-0.2574	-0.2954
-38.4	-0.3155	0.5843	0.3155	0.4066	0.377989									-38.4	-0.2525	-0.2877	-0.3259	-0.2994	-0.3269
-38.3	-0.30308	0.6013	0.2664	0.467517	0.4231									-38.3	-0.2689	-0.3003	-0.3474	-0.33	-0.3823
-38.2	-0.2545	0.6472	0.2783	0.5876	0.5416									-38.2	-0.2441	-0.2932	-0.384	-0.3537	-0.4063
-38.1	-0.24298	0.6603	0.2799	0.696118	0.6183									-38.1	-0.2223	-0.2691	-0.3464	-0.3964	-0.4416
-38	-0.2221	0.6919	0.3176	0.7854	0.6939									-38	-0.2386	-0.3217	-0.3451	-0.4144	-0.4828
-37.9	-0.2965	0.6313	0.2425	0.7344	0.648999									-37.9	-0.2353	-0.2945	-0.3212	-0.3927	-0.4864
-37.8	-0.1968	0.7214	0.3246	0.839998	0.7576									-37.8	-0.226	-0.296	-0.3871	-0.37419	-0.48249
-37.7	-0.2626	0.6519	0.272	0.7791	0.6884									-37.7	-0.20729	-0.2097	-0.29679	-0.29519	-0.38869
-37.6	-0.2969	0.6387	0.2675	0.737604	0.6815									-37.6	-0.15618	-0.126	-0.1968	-0.19748	-0.29688
-37.5	-0.2641	0.6266	0.278	0.683	0.657									-37.5	-0.1347	-0.0108	-0.1062	-0.0796	-0.1767
-37.4	-0.2603	0.6039	0.3107	0.6151	0.608496									-37.4	-0.29441	-0.1165	-0.2032	-0.15581	-0.24721
-37.3	-0.2829	0.6086	0.3042	0.555201	0.5669									-37.3	-0.3714	-0.1903	-0.2765	-0.2274	-0.288
-37.2	-0.3264	0.5729	0.2973	0.4643	0.5085									-37.2	-0.3678	-0.2002	-0.3301	-0.2313	-0.2769
-37.1	-0.3935	0.5095	0.2469	0.377199	0.4212									-37.1	-0.2834	-0.1403	-0.3111	-0.194	-0.2453
-37	-0.4825	0.4267	0.1855	0.2872	0.3497									-37	-0.2153	-0.108	-0.2651	-0.1693	-0.1859
-36.9	-0.5636	0.3242	0.1114	0.1705	0.260403									-36.9	-0.1946	-0.0895	-0.2072	-0.1642	-0.175
-36.8	-0.571	0.2824	0.0761	0.098404	0.2061									-36.8	-0.1813	-0.0723	-0.1992	-0.1616	-0.1734
-36.7	-0.5488	0.2729	0.0431	0.0766	0.1551									-36.7	-0.1791	-0.0771	-0.1792	-0.1423	-0.1724
-36.6	-0.49839	0.2904	0.0481	0.088005	0.1401									-36.6	-0.155	-0.0799	-0.1647	-0.1486	-0.1849
-36.5	-0.4578	0.3655	0.0761	0.1511	0.1473									-36.5	-0.1842	-0.0961	-0.1644	-0.14	-0.2141
-36.4	-0.4155	0.3984	0.1368	0.1585	0.146198									-36.4	-0.1614	-0.0699	-0.1637	-0.1175	-0.1592
-36.3	-0.3985	0.4158	0.15	0.174496	0.1736									-36.3	-0.1536	-0.0692	-0.2013	-0.0908	-0.1555
-36.2	-0.4031	0.4202	0.1424	0.1656	0.1851									-36.2	-0.1615	-0.0794	-0.2783	-0.1078	-0.1655
-36.1	-0.3935	0.4356	0.1549	0.172197	0.1699									-36.1	-0.1337	-0.0551	-0.3209	-0.1363	-0.1697
-36	-0.3906	0.4404	0.1605	0.1831	0.1594									-36	-0.1533	-0.0789	-0.3975	-0.1064	-0.1517
-35.9	-0.3698	0.4409	0.17	0.2004	0.163202									-35.9	-0.1361	-0.1075	-0.4728	-0.1016	-0.1494
-35.8	-0.344	0.4385	0.1689	0.201897	0.1813									-35.8	-0.1255	-0.0841	-0.4914	-0.1022	-0.1378
-35.7	-0.3313	0.443	0.1667	0.2056	0.1946									-35.7	-0.1579	-0.0995	-0.5042	-0.1291	-0.1654
-35.6	-0.3244	0.4587	0.1699	0.206298	0.2009									-35.6	-0.1345	-0.1406	-0.5145	-0.1137	-0.1426
-35.5	-0.3276	0.4584	0.1813	0.2112	0.2191									-35.5	-0.1333	-0.1195	-0.5482	-0.106	-0.121
-35.4	-0.3318	0.4565	0.187	0.2125	0.220802									-35.4	-0.1321	-0.1466	-0.5572	-0.0978	-0.1434
-35.3	-0.3255	0.4449	0.1931	0.213698	0.2183									-35.3	-0.1428	-0.1448	-0.609	-0.1121	-0.1568
-35.2	-0.3264	0.4437	0.1891	0.2221	0.2179									-35.2	-0.1491	-0.1585	-0.5887	-0.0791	-0.1556
-35.1	-0.33	0.4428	0.1872	0.234597	0.2204									-35.1	-0.1548	-0.1556	-0.6245	-0.1212	-0.1652
-35	-0.3411	0.4306	0.1741	0.2197	0.202									-35	-0.1535	-0.1554	-0.5988	-0.1129	-0.1287
-34.9	-0.3353	0.4287	0.1712	0.2171	0.196701									-34.9	-0.1552	-0.158	-0.6046	-0.1315	-0.1469
-34.8	-0.3262	0.4222	0.1611	0.213397	0.1889									-34.8	-0.1575	-0.156	-0.5511	-0.1129	-0.1291
-34.7	-0.3273	0.4065	0.1468	0.1923	0.1716									-34.7	-0.1511	-0.1578	-0.5051	-0.1068	-0.1267
-34.6	-0.329	0.4042	0.1388	0.183298	0.1651									-34.6	-0.1343	-0.1631	-0.4773	-0.1256	-0.1238
-34.5	-0.324	0.4078	0.1404	0.175	0.1588									-34.5	-0.1509	-0.1673	-0.4542	-0.1439	-0.1351
-34.4	-0.3197	0.4133	0.1499	0.1829	0.161401									-34.4	-0.1513	-0.165	-0.4389	-0.1265	-0.1381
-34.3	-0.3188	0.4134	0.149	0.184798	0.1585									-34.3	-0.1536	-0.1529	-0.4093	-0.1161	-0.1397
-34.2	-0.3253	0.4056	0.1486	0.1875	0.1515									-34.2	-0.1327	-0.1461	-0.3789	-0.1171	-0.1291
-34.1	-0.324	0.4102	0.1515	0.199498	0.1564									-34.1	-0.1286	-0.1374	-0.3622	-0.0966	-0.1251
-34	-0.3352	0.4074	0.1528	0.2051	0.1558									-34	-0.1282	-0.135	-0.3447	-0.094	-0.1244
-33.9	-0.3355	0.404	0.1526	0.2044	0.157401									-33.9	-0.1323	-0.1326	-0.3284	-0.1072	-0.1396
-33.8	-0.3237	0.3971	0.1504	0.2025	0.1638									-33.8	-0.1334	-0.1285	-0.2981	-0.1028	-0.1241
-33.7	-0.3085	0.4003	0.1569	0.1974	0.1773									-33.7	-0.1198	-0.1198	-0.2889	-0.1055	-0.1357
-33.6	-0.2946	0.3981	0.1637	0.201801	0.1823									-33.6	-0.1111	-0.1142	-0.2528	-0.0969	-0.1195
-33.5	-0.2851	0.4051	0.1756	0.2015	0.1924									-33.5	-0.114	-0.1116	-0.2283	-0.0916	-0.1267
-33.4	-0.2722	0.4123	0.1869	0.2065	0.196799									-33.4	-0.11	-0.1093	-0.1936	-0.0908	-0.1226
-33.3	-0.2634	0.4242	0.1868	0.2089	0.2078									-33.3	-0.1118	-0.1098	-0.1834	-0.0895	-0.1305
-33.2	-0.261	0.4253	0.1934	0.214	0.2218									-33.2	-0.1105	-0.1074	-0.1651	-0.0852	-0.124
-33.1	-0.26	0.4323	0.1871	0.218898	0.2211									-33.1	-0.1097	-0.0997	-0.1475	-0.0775	-0.1187
-33	-0.2766	0.4269	0.1735	0.2064	0.2058									-33	-0.1046	-0.095	-0.1466	-0.0764	-0.1193
-32.9	-0.2911	0.4079	0.154	0.1962	0.196403									-32.9	-0.1026	-0.0881	-0.1534	-0.0766	-0.1172
-32.8	-0.3032	0.3972	0.1544	0.198901	0.1947									-32.8	-0.1015	-0.0844	-0.1562	-0.0751	-0.1164
-32.7	-0.2965	0.4008	0.1637	0.2111	0.2035									-32.7	-0.1028	-0.0861	-0.1507	-0.0746	-0.1203
-32.6	-0.303	0.3903	0.1629	0.2012	0.1976									-32.6	-0.1027	-0.0877	-0.1467	-0.0747	-0.1237
-32.5	-0.3	0.3959	0.171	0.2012	0.201									-32.5	-0.0963	-0.0844	-0.1396	-0.0758	-0.121
-32.4	-0.2989	0.3946	0.1701	0.2016	0.199601									-32.4	-0.0953	-0.0852	-0.1353	-0.0753	-0.1203
-32.3	-0.3012	0.3908	0.1661	0.203199	0.1954									-32.3	-0.0956	-0.0861	-0.1333	-0.0734	-0.1238
-32.2	-0.3059	0.3811	0.1614	0.2027	0.1932									-32.2	-0.0884	-0.0821	-0.1323	-0.0653	-0.1173
-32.1	-0.3068	0.3794	0.1556	0.2027	0.1927									-32.1	-0.0851	-0.0761	-0.1312	-0.0625	-0.1139
-32	-0.3027	0.381	0.1569	0.2058	0.1948									-32	-0.0886	-0.0772	-0.1305	-0.066	-0.1111
-31.9	-0.3051	0.3787	0.1511	0.201	0.193301									-31.9	-0.0874	-0.0753	-0.132	-0.0669	-0.1116
-31.8	-0.2991	0.3805	0.1513	0.198899	0.2014									-31.8	-0.0882	-0.0746	-0.134	-0.0655	-0.1124
-31.7	-0.2946	0.381	0.1527	0.1981	0.2025									-31.7	-0.0884	-0.0739	-0.1325	-0.0669	-0.1117
-31.6	-0.2912	0.3777	0.1496	0.200399	0.1985									-31.6	-0.0913	-0.0747	-0.1294	-0.0639	-0.1109
-31.5	-0.2961	0.378	0.1491	0.197	0.1921									-31.5	-0.0894	-0.0711	-0.1257	-0.0581	-0.1125
-31.4	-0.2932	0.375	0.151	0.1962	0.194601									-31.4	-0.0849	-0.068	-0.1252	-0.0516	-0.1096
-31.3	-0.2968	0.3735	0.1459	0.189699	0.1883									-31.3	-0.0833	-0.063	-0.1231	-0.0475	-0.11
-31.2	-0.2947	0.3729	0.1448	0.1855	0.1853									-31.2	-0.0831	-0.0625	-0.1216	-0.0504	-0.1085
-31.1	-0.2968	0.3682	0.1402	0.184799	0.1833									-31.1	-0.0834	-0.0641	-0.1237	-0.0505	-0.1075
-31	-0.2968	0.3593	0.1331	0.1822	0.1816									-31	-0.0828	-0.0643	-0.1207	-0.0547	-0.109
-30.9	-0.2932	0.361	0.1313	0.1821	0.183301									-30.9	-0.0843	-0.06	-0.1168	-0.0554	-0.1089
-30.8	-0.2945	0.3587	0.1273	0.1825	0.1794									-30.8	-0.087	-0.0617	-0.1184	-0.0552	-0.1096
-30.7	-0.2947	0.3575	0.1309	0.182	0.1797									-30.7	-0.0851	-0.0599	-0.1152	-0.0546	-0.1035
-30.6	-0.2954	0.3583	0.1275	0.180699	0.1814									-30.6	-0.0853	-0.0626	-0.1164	-0.0543	-0.1068
-30.5	-0.2966	0.3646	0.1281	0.1823	0.1799									-30.5	-0.0854	-0.0627	-0.1179	-0.0529	-0.1058
-30.4	-0.2957	0.3631	0.128	0.1832	0.18									-30.4	-0.0834	-0.0654	-0.1155	-0.0511	-0.1084
-30.3	-0.2929	0.3572	0.1289	0.1817	0.1807									-30.3	-0.0846	-0.0674	-0.1146	-0.0534	-0.1068
-30.2	-0.2919	0.3567	0.1358	0.1795	0.1867									-30.2	-0.086	-0.0707	-0.1143	-0.0545	-0.1089
-30.1	-0.2884	0.3567	0.1356	0.179999	0.188									-30.1	-0.082	-0.0707	-0.1099	-0.0555	-0.1105
-30	-0.283	0.3562	0.1346	0.1807	0.187									-30	-0.0809	-0.0645	-0.1066	-0.0515	-0.1072
-29.9	-0.2777	0.3509	0.1262	0.1783	0.182701									-29.9	-0.0816	-0.0642	-0.1011	-0.0484	-0.1073
-29.8	-0.2781	0.3419	0.1195	0.170499	0.1806									-29.8	-0.0821	-0.0642	-0.0977	-0.0463	-0.107
-29.7	-0.2767	0.3412	0.1184	0.1704	0.178									-29.7	-0.0842	-0.0645	-0.0981	-0.0462	-0.1069
-29.6	-0.273	0.3449	0.1236	0.1743	0.1821									-29.6	-0.0895	-0.0709	-0.0997	-0.053	-0.1076
-29.5	-0.2712	0.3441	0.1279	0.1716	0.1828									-29.5	-0.0861	-0.0701	-0.0982	-0.0547	-0.1066
-29.4	-0.2727	0.3385	0.127	0.1629	0.180401									-29.4	-0.081	-0.0659	-0.0927	-0.0506	-0.1052
-29.3	-0.2702	0.3359	0.1278	0.1645	0.1813									-29.3	-0.0773	-0.0622	-0.0878	-0.0494	-0.1048
-29.2	-0.2713	0.3362	0.1295	0.1668	0.177									-29.2	-0.0745	-0.062	-0.0857	-0.0487	-0.1017
-29.1	-0.2727	0.334	0.1315	0.162099	0.1783									-29.1	-0.0721	-0.0606	-0.0846	-0.0488	-0.099
-29	-0.274	0.3316	0.131	0.1592	0.1726									-29	-0.0713	-0.0618	-0.0849	-0.0519	-0.1004
-28.9	-0.2744	0.3313	0.1296	0.1604	0.172901									-28.9	-0.0695	-0.0638	-0.087	-0.0541	-0.1003
-28.8	-0.2727	0.3341	0.1288	0.166	0.1764									-28.8	-0.0711	-0.064	-0.0903	-0.057	-0.1014
-28.7	-0.2738	0.3338	0.1284	0.1708	0.1828									-28.7	-0.0693	-0.0624	-0.093	-0.058	-0.1027
-28.6	-0.2725	0.3326	0.1304	0.173099	0.1819									-28.6	-0.0681	-0.0598	-0.0936	-0.0554	-0.1065
-28.5	-0.2728	0.3304	0.1277	0.1722	0.1808									-28.5	-0.0693	-0.0604	-0.0962	-0.0567	-0.1057
-28.4	-0.271	0.331	0.125	0.174	0.180701									-28.4	-0.0717	-0.0598	-0.0972	-0.0562	-0.107
-28.3	-0.2741	0.3239	0.1227	0.171699	0.1757									-28.3	-0.0739	-0.061	-0.1005	-0.0583	-0.1092
-28.2	-0.2799	0.3192	0.1161	0.1673	0.17									-28.2	-0.0737	-0.0645	-0.1021	-0.0625	-0.1115
-28.1	-0.2794	0.3163	0.1165	0.1686	0.1654									-28.1	-0.0722	-0.0666	-0.103	-0.0615	-0.1108
-28	-0.2806	0.3168	0.1205	0.1706	0.1655									-28	-0.0718	-0.0651	-0.1007	-0.055	-0.1071
-27.9	-0.2818	0.3134	0.1162	0.168	0.160101									-27.9	-0.0738	-0.0667	-0.1028	-0.0553	-0.1094
-27.8	-0.2812	0.308	0.1144	0.171599	0.1619									-27.8	-0.0711	-0.0695	-0.1036	-0.0565	-0.109
-27.7	-0.2774	0.3075	0.1116	0.1717	0.1605									-27.7	-0.0688	-0.0707	-0.1004	-0.0571	-0.1058
-27.6	-0.2723	0.3103	0.1122	0.167199	0.1617									-27.6	-0.0676	-0.07	-0.1018	-0.0593	-0.1061
-27.5	-0.2768	0.3033	0.1072	0.1586	0.1576									-27.5	-0.0694	-0.0668	-0.1063	-0.056	-0.1054
-27.4	-0.2798	0.3039	0.107	0.1563	0.155301									-27.4	-0.0663	-0.066	-0.1042	-0.0557	-0.1029
-27.3	-0.2806	0.3029	0.1048	0.152899	0.1528									-27.3	-0.0675	-0.0643	-0.1061	-0.0588	-0.1017
-27.2	-0.278	0.3003	0.1033	0.1523	0.1491									-27.2	-0.0681	-0.0652	-0.1118	-0.0635	-0.1054
-27.1	-0.2759	0.2975	0.1017	0.150199	0.1501									-27.1	-0.0672	-0.0665	-0.1087	-0.0642	-0.1051
-27	-0.277	0.2912	0.1001	0.1441	0.1465									-27	-0.0692	-0.0692	-0.1067	-0.0638	-0.104
-26.9	-0.2765	0.2865	0.0944	0.1374	0.143901									-26.9	-0.0731	-0.0744	-0.11	-0.0652	-0.1052
-26.8	-0.2801	0.2853	0.0937	0.135899	0.1406									-26.8	-0.074	-0.0765	-0.1141	-0.0684	-0.1111
-26.7	-0.2823	0.2819	0.0884	0.1317	0.1396									-26.7	-0.0742	-0.0759	-0.1186	-0.0671	-0.1124
-26.6	-0.2785	0.2807	0.086	0.128499	0.1435									-26.6	-0.0736	-0.0736	-0.1173	-0.0693	-0.1138
-26.5	-0.2767	0.2797	0.0868	0.1275	0.1429									-26.5	-0.0737	-0.0698	-0.1173	-0.0688	-0.1135
-26.4	-0.2781	0.2778	0.0865	0.128	0.143301									-26.4	-0.0762	-0.068	-0.1171	-0.0659	-0.1121
-26.3	-0.2777	0.275	0.0865	0.124899	0.1445									-26.3	-0.0775	-0.0677	-0.1165	-0.0647	-0.1146
-26.2	-0.2797	0.2734	0.0849	0.1185	0.1427									-26.2	-0.0774	-0.0661	-0.1134	-0.0642	-0.1121
-26.1	-0.2844	0.2698	0.0851	0.114199	0.1431									-26.1	-0.081	-0.067	-0.1149	-0.0666	-0.1142
-26	-0.2885	0.2676	0.0835	0.1122	0.1402									-26	-0.082	-0.0705	-0.1208	-0.068	-0.1163
-25.9	-0.2855	0.2685	0.0817	0.1161	0.138401									-25.9	-0.08	-0.0706	-0.1189	-0.0686	-0.1185
-25.8	-0.2761	0.2722	0.0837	0.119899	0.1412									-25.8	-0.0783	-0.0721	-0.1176	-0.0678	-0.1172
-25.7	-0.2729	0.271	0.0818	0.117	0.1394									-25.7	-0.071	-0.0662	-0.1165	-0.0691	-0.1147
-25.6	-0.2728	0.2683	0.079	0.1128	0.1376									-25.6	-0.0663	-0.0642	-0.1173	-0.0714	-0.1163
-25.5	-0.2692	0.2704	0.0816	0.1197	0.1433									-25.5	-0.0642	-0.0628	-0.1155	-0.0722	-0.1149
-25.4	-0.2654	0.269	0.0846	0.1245	0.1461									-25.4	-0.0589	-0.0618	-0.1126	-0.0743	-0.1126
-25.3	-0.2651	0.2654	0.0847	0.130099	0.1452									-25.3	-0.064	-0.0634	-0.1163	-0.0837	-0.1167
-25.2	-0.2645	0.2607	0.0798	0.1262	0.1436									-25.2	-0.0664	-0.0643	-0.1188	-0.0831	-0.1169
-25.1	-0.2641	0.2595	0.079	0.1204	0.1444									-25.1	-0.067	-0.0617	-0.1205	-0.0836	-0.1169
-25	-0.2608	0.2628	0.0829	0.124	0.1452									-25	-0.0654	-0.0566	-0.1193	-0.0805	-0.1142
-24.9	-0.2622	0.2612	0.0808	0.1201	0.147101									-24.9	-0.0654	-0.0574	-0.1208	-0.0777	-0.11
-24.8	-0.2624	0.2598	0.0792	0.117599	0.146									-24.8	-0.0639	-0.0614	-0.124	-0.0791	-0.1088
-24.7	-0.262	0.2568	0.0807	0.1183	0.1455									-24.7	-0.0618	-0.0611	-0.1218	-0.0807	-0.1071
-24.6	-0.2644	0.2508	0.0738	0.114399	0.1398									-24.6	-0.0637	-0.0611	-0.1228	-0.0826	-0.1084
-24.5	-0.263	0.2471	0.0717	0.1129	0.1379									-24.5	-0.0618	-0.0611	-0.1213	-0.0843	-0.1064
-24.4	-0.2613	0.243	0.0699	0.1103	0.136201									-24.4	-0.0637	-0.0649	-0.1254	-0.0874	-0.1112
-24.3	-0.2603	0.2405	0.0638	0.105699	0.1339									-24.3	-0.0648	-0.0635	-0.1266	-0.0882	-0.1093
-24.2	-0.2649	0.2403	0.0646	0.106	0.1271									-24.2	-0.0656	-0.0629	-0.1269	-0.0857	-0.112
-24.1	-0.264	0.2389	0.0627	0.1034	0.1244									-24.1	-0.0647	-0.0586	-0.1257	-0.0834	-0.1088
-24	-0.2666	0.2398	0.0662	0.1055	0.1222									-24	-0.0636	-0.0548	-0.1257	-0.0793	-0.1032
-23.9	-0.2659	0.2345	0.0671	0.1066	0.117101									-23.9	-0.0649	-0.0559	-0.1298	-0.0791	-0.1046
-23.8	-0.2653	0.2334	0.0707	0.1105	0.1201									-23.8	-0.0666	-0.057	-0.1368	-0.0846	-0.1102
-23.7	-0.2637	0.2279	0.0701	0.1071	0.1243									-23.7	-0.0675	-0.0554	-0.1409	-0.0875	-0.1119
-23.6	-0.2656	0.2258	0.0668	0.106799	0.1212									-23.6	-0.0655	-0.0526	-0.1403	-0.0852	-0.1085
-23.5	-0.2666	0.2222	0.0629	0.1081	0.1179									-23.5	-0.0628	-0.0501	-0.1411	-0.0842	-0.1088
-23.4	-0.2652	0.2188	0.0607	0.1137	0.1148									-23.4	-0.0678	-0.053	-0.1432	-0.0843	-0.1142
-23.3	-0.2665	0.219	0.0593	0.1112	0.1148									-23.3	-0.07	-0.0517	-0.1425	-0.0844	-0.1126
-23.2	-0.2662	0.2179	0.0563	0.1041	0.1174									-23.2	-0.0694	-0.049	-0.1431	-0.0828	-0.113
-23.1	-0.2683	0.2122	0.053	0.103399	0.1124									-23.1	-0.0683	-0.0463	-0.1457	-0.08	-0.1134
-23	-0.2644	0.2113	0.0524	0.1039	0.1119									-23	-0.0673	-0.0477	-0.1498	-0.0814	-0.1148
-22.9	-0.2601	0.21	0.0532	0.101	0.1067									-22.9	-0.0674	-0.0464	-0.1485	-0.0808	-0.1141
-22.8	-0.2557	0.2043	0.054	0.101099	0.1023									-22.8	-0.0661	-0.0474	-0.1464	-0.0806	-0.1134
-22.7	-0.2573	0.1989	0.0521	0.0947	0.099									-22.7	-0.0655	-0.0452	-0.142	-0.0749	-0.1102
-22.6	-0.2552	0.2018	0.0536	0.095999	0.0961									-22.6	-0.069	-0.0473	-0.1444	-0.0746	-0.1115
-22.5	-0.2586	0.2012	0.0513	0.0928	0.0951									-22.5	-0.0714	-0.0529	-0.1467	-0.0774	-0.1113
-22.4	-0.2606	0.1979	0.0558	0.0887	0.093801									-22.4	-0.0735	-0.0514	-0.1394	-0.0801	-0.1141
-22.3	-0.2629	0.1972	0.0504	0.079999	0.0906									-22.3	-0.0663	-0.0492	-0.1439	-0.0774	-0.113
-22.2	-0.2644	0.1921	0.0476	0.0781	0.0917									-22.2	-0.0529	-0.0383	-0.1441	-0.0696	-0.106
-22.1	-0.2587	0.1855	0.0484	0.0779	0.0933									-22.1	-0.0515	-0.0408	-0.1453	-0.079	-0.1133
-22	-0.262	0.1882	0.0473	0.0748	0.0898									-22	-0.0566	-0.0354	-0.1441	-0.0844	-0.123
-21.9	-0.2666	0.1817	0.044	0.0691	0.0849									-21.9	-0.0555	-0.0332	-0.1439	-0.0972	-0.1313
-21.8	-0.2705	0.185	0.0498	0.0735	0.0935									-21.8	-0.051	-0.0321	-0.144	-0.0965	-0.1317
-21.7	-0.2671	0.1819	0.0535	0.0758	0.0971									-21.7	-0.048	-0.0279	-0.1391	-0.0891	-0.1292
-21.6	-0.2625	0.1857	0.0604	0.091	0.101									-21.6	-0.0479	-0.0278	-0.1391	-0.0901	-0.1334
-21.5	-0.2613	0.1904	0.0651	0.0931	0.105									-21.5	-0.0465	-0.0285	-0.138	-0.0913	-0.1353
-21.4	-0.2738	0.182	0.0618	0.0753	0.102801									-21.4	-0.0466	-0.0294	-0.141	-0.0917	-0.1361
-21.3	-0.2898	0.1708	0.0606	0.0732	0.1028									-21.3	-0.05	-0.0335	-0.1442	-0.0818	-0.128
-21.2	-0.2933	0.1577	0.0569	0.0749	0.0994									-21.2	-0.0495	-0.0283	-0.1471	-0.0699	-0.1132
-21.1	-0.3006	0.1548	0.052	0.0704	0.0875									-21.1	-0.0451	-0.0209	-0.1467	-0.0492	-0.1033
-21	-0.2933	0.1614	0.0519	0.072	0.0923									-21	-0.0476	-0.0145	-0.1496	-0.0436	-0.0862
-20.9	-0.2773	0.1692	0.0584	0.0802	0.099199									-20.9	-0.0442	-0.0154	-0.1533	-0.0394	-0.0862
-20.8	-0.2772	0.1603	0.0548	0.0729	0.0915									-20.8	-0.0439	-0.0158	-0.1501	-0.0324	-0.085
-20.7	-0.2724	0.1559	0.061	0.0844	0.0931									-20.7	-0.0415	-0.0123	-0.1446	-0.024	-0.0812
-20.6	-0.268	0.1489	0.0578	0.090199	0.0949									-20.6	-0.0434	-0.0152	-0.1476	-0.0234	-0.0736
-20.5	-0.2675	0.1418	0.0649	0.0915	0.0932									-20.5	-0.047	-0.0273	-0.1486	-0.0261	-0.0755
-20.4	-0.2611	0.1425	0.0636	0.0805	0.0967									-20.4	-0.0521	-0.0338	-0.1512	-0.0286	-0.0762
-20.3	-0.2584	0.1437	0.0625	0.073098	0.102									-20.3	-0.0507	-0.0372	-0.1524	-0.0389	-0.0736
-20.2	-0.2611	0.1407	0.0546	0.062	0.0971									-20.2	-0.0487	-0.0429	-0.1522	-0.0435	-0.0749
-20.1	-0.2648	0.1417	0.0511	0.058899	0.09									-20.1	-0.048	-0.0507	-0.1505	-0.0491	-0.0771
-20	-0.2544	0.1517	0.0456	0.0598	0.0873									-20	-0.0383	-0.0524	-0.1336	-0.0471	-0.0712
-19.9	-0.2405	0.1624	0.0592	0.0683	0.088001									-19.9	-0.0328	-0.0483	-0.1264	-0.0433	-0.0635
-19.8	-0.2353	0.1666	0.0671	0.078599	0.0912									-19.8	-0.0311	-0.0479	-0.1203	-0.0385	-0.0578
-19.7	-0.2233	0.1673	0.0677	0.0732	0.0883									-19.7	-0.0284	-0.0452	-0.116	-0.0326	-0.0522
-19.6	-0.2043	0.1752	0.0825	0.078899	0.0931									-19.6	-0.0229	-0.033	-0.1095	-0.0253	-0.0467
-19.5	-0.2057	0.1768	0.0786	0.0854	0.1006									-19.5	-0.0224	-0.0276	-0.1025	-0.0182	-0.0396
-19.4	-0.2108	0.1752	0.081	0.0934	0.102501									-19.4	-0.023	-0.0229	-0.1015	-0.0165	-0.0339
-19.3	-0.2111	0.1821	0.0839	0.098098	0.1057									-19.3	-0.0229	-0.0212	-0.0989	-0.0128	-0.0352
-19.2	-0.2099	0.1822	0.0794	0.0935	0.092									-19.2	-0.0247	-0.0196	-0.099	-0.0087	-0.0404
-19.1	-0.209	0.1911	0.0833	0.095897	0.0815									-19.1	-0.0281	-0.015	-0.0968	-0.0055	-0.0453
-19	-0.2119	0.186	0.0803	0.0999	0.0602									-19	-0.0326	-0.0138	-0.0966	-0.0046	-0.0465
-18.9	-0.2205	0.1751	0.0661	0.0898	0.030005									-18.9	-0.0409	-0.0188	-0.0974	-0.0101	-0.0499
-18.8	-0.2112	0.1784	0.0651	0.083698	0.0248									-18.8	-0.045	-0.0186	-0.096	-0.013	-0.0449
-18.7	-0.1961	0.1815	0.0724	0.0939	0.0182									-18.7	-0.0555	-0.024	-0.1017	-0.0197	-0.048
-18.6	-0.178	0.1707	0.0832	0.105997	0.019									-18.6	-0.0604	-0.0224	-0.1007	-0.0216	-0.0441
-18.5	-0.1692	0.1559	0.0831	0.0895	0.0308									-18.5	-0.066	-0.0222	-0.1067	-0.0269	-0.0517
-18.4	-0.1731	0.1458	0.0729	0.0859	0.044803									-18.4	-0.0633	-0.0181	-0.1129	-0.0301	-0.0495
-18.3	-0.1774	0.1345	0.0602	0.084397	0.0626									-18.3	-0.0673	-0.0245	-0.121	-0.0429	-0.0584
-18.2	-0.1836	0.1268	0.0478	0.0858	0.0773									-18.2	-0.0686	-0.0324	-0.1218	-0.0526	-0.0681
-18.1	-0.2009	0.1169	0.0325	0.082498	0.0801									-18.1	-0.0671	-0.039	-0.1202	-0.0595	-0.0735
-18	-0.2073	0.1183	0.0243	0.0834	0.0782									-18	-0.0691	-0.0448	-0.1207	-0.0626	-0.0866
-17.9	-0.2074	0.1218	0.0125	0.0806	0.072302									-17.9	-0.0712	-0.0502	-0.1161	-0.0681	-0.0934
-17.8	-0.1868	0.14	0.0225	0.084099	0.0793									-17.8	-0.0754	-0.065	-0.1154	-0.0681	-0.0974
-17.7	-0.1959	0.1467	0.0255	0.0752	0.0724									-17.7	-0.076	-0.0787	-0.1163	-0.0679	-0.0903
-17.6	-0.214	0.143	0.0267	0.059298	0.0667									-17.6	-0.0848	-0.0961	-0.1111	-0.0645	-0.0809
-17.5	-0.2307	0.1341	0.0256	0.0406	0.0629									-17.5	-0.0851	-0.1036	-0.1067	-0.0454	-0.0567
-17.4	-0.2367	0.1221	0.0189	0.0385	0.064102									-17.4	-0.092	-0.1052	-0.1126	-0.0354	-0.0493
-17.3	-0.2379	0.1026	0.0093	0.028397	0.0607									-17.3	-0.0924	-0.094	-0.1122	-0.0308	-0.042
-17.2	-0.2423	0.0824	-0.004	0.0254	0.0562									-17.2	-0.0823	-0.0804	-0.1022	-0.0292	-0.0309
-17.1	-0.252	0.0745	-0.0139	0.025498	0.0545									-17.1	-0.0741	-0.0682	-0.0937	-0.021	-0.0364
-17	-0.2532	0.0646	-0.0192	0.0287	0.0569									-17	-0.0607	-0.0544	-0.0896	-0.0209	-0.0284
-16.9	-0.2486	0.0673	-0.0144	0.0259	0.0664									-16.9	-0.0614	-0.0473	-0.1051	-0.0082	-0.0349
-16.8	-0.2477	0.0697	0.0023	0.0222	0.0718									-16.8	-0.0668	-0.0512	-0.1123	-0.0014	-0.0492
-16.7	-0.2494	0.0723	0.0062	0.0345	0.0721									-16.7	-0.0462	-0.0444	-0.0812	0.023401	-0.0413
-16.6	-0.2397	0.0847	0.0269	0.061699	0.0879									-16.6	-0.0538	-0.0382	-0.0768	0.022599	-0.0563
-16.5	-0.2313	0.0823	0.0302	0.0717	0.0953									-16.5	-0.0777	-0.044	-0.0813	0.0072	-0.0926
-16.4	-0.2214	0.0832	0.0293	0.0902	0.1017									-16.4	-0.0881	-0.0556	-0.1085	-0.0206	-0.1246
-16.3	-0.217	0.0703	0.0345	0.095698	0.1037									-16.3	-0.1017	-0.0628	-0.1229	-0.0416	-0.146
-16.2	-0.2202	0.058	0.0362	0.0995	0.1041									-16.2	-0.0989	-0.0625	-0.1248	-0.0463	-0.1514
-16.1	-0.2176	0.0445	0.0478	0.108698	0.1078									-16.1	-0.0981	-0.0563	-0.1158	-0.0474	-0.1532
-16	-0.2229	0.0325	0.0531	0.0986	0.0992									-16	-0.0933	-0.0503	-0.1037	-0.0479	-0.154
-15.9	-0.2201	0.037	0.0654	0.0936	0.0987									-15.9	-0.0932	-0.0521	-0.1018	-0.0507	-0.1547
-15.8	-0.2172	0.0317	0.073	0.0772	0.077									-15.8	-0.0915	-0.0528	-0.0929	-0.0538	-0.1513
-15.7	-0.2137	0.0295	0.0824	0.0678	0.0687									-15.7	-0.0936	-0.0561	-0.0888	-0.0604	-0.1465
-15.6	-0.1936	0.047	0.1047	0.058504	0.0726									-15.6	-0.0979	-0.0612	-0.0937	-0.0645	-0.1438
-15.5	-0.1878	0.07	0.1236	0.0576	0.0678									-15.5	-0.0991	-0.0591	-0.0926	-0.0669	-0.1365
-15.4	-0.1851	0.0862	0.1442	0.0476	0.061797									-15.4	-0.0996	-0.061	-0.0993	-0.0618	-0.1376
-15.3	-0.1855	0.0908	0.1535	0.039702	0.0475									-15.3	-0.0993	-0.059	-0.1008	-0.0574	-0.129
-15.2	-0.1786	0.0913	0.1613	0.0425	0.0372									-15.2	-0.0977	-0.0522	-0.1004	-0.052	-0.1202
-15.1	-0.1607	0.0833	0.1747	0.056203	0.0373									-15.1	-0.0904	-0.046	-0.0933	-0.0475	-0.1133
-15	-0.1423	0.0975	0.1958	0.0647	0.0441									-15	-0.0849	-0.0475	-0.0899	-0.051	-0.1073
-14.9	-0.1367	0.072	0.1912	0.0563	0.043001									-14.9	-0.0785	-0.0434	-0.0859	-0.0499	-0.1049
-14.8	-0.1417	0.0728	0.1726	0.049399	0.0292									-14.8	-0.0793	-0.042	-0.0859	-0.0513	-0.1073
-14.7	-0.1461	0.0678	0.1404	0.0452	0.0177									-14.7	-0.0791	-0.0474	-0.0872	-0.0532	-0.1045
-14.6	-0.1579	0.0561	0.1195	0.0462	0.0085									-14.6	-0.0715	-0.0525	-0.0788	-0.0459	-0.0975
-14.5	-0.1671	0.0571	0.0967	0.0439	0.0111									-14.5	-0.0696	-0.0593	-0.0772	-0.0451	-0.0922
-14.4	-0.1763	0.0605	0.0832	0.0531	0.025099									-14.4	-0.0605	-0.0522	-0.0741	-0.0407	-0.0841
-14.3	-0.1834	0.0634	0.0841	0.065401	0.0281									-14.3	-0.0584	-0.0535	-0.085	-0.0433	-0.0884
-14.2	-0.1925	0.0658	0.0713	0.0629	0.0343									-14.2	-0.0503	-0.0433	-0.0795	-0.0402	-0.0811
-14.1	-0.1991	0.0663	0.0598	0.054901	0.0364									-14.1	-0.045	-0.0427	-0.0747	-0.0328	-0.0715
-14	-0.1955	0.0665	0.0565	0.0548	0.0311									-14	-0.0312	-0.0332	-0.0669	-0.0235	-0.0634
-13.9	-0.1932	0.0732	0.0545	0.0563	0.031599									-13.9	-0.0271	-0.0346	-0.0593	-0.0095	-0.061
-13.8	-0.1814	0.0763	0.0487	0.0531	0.0317									-13.8	-0.0232	-0.0373	-0.0517	-0.004	-0.062
-13.7	-0.1773	0.0716	0.0423	0.0458	0.0193									-13.7	-0.0332	-0.0414	-0.0546	-0.0032	-0.0616
-13.6	-0.1706	0.0913	0.0381	0.049803	0.0089									-13.6	-0.0277	-0.0313	-0.0545	0.0027	-0.0621
-13.5	-0.1559	0.1145	0.0391	0.0543	0.0149									-13.5	-0.0281	-0.0228	-0.0521	0.0092	-0.0584
-13.4	-0.1379	0.121	0.0394	0.059	0.020698									-13.4	-0.0203	-0.0147	-0.0417	0.021699	-0.0582
-13.3	-0.131	0.1178	0.0405	0.048201	0.014									-13.3	-0.0262	-0.0097	-0.0464	0.022999	-0.0616
-13.2	-0.1187	0.1181	0.0434	0.0387	0.0143									-13.2	-0.027	-0.002	-0.0525	0.020999	-0.0599
-13.1	-0.1186	0.1038	0.0368	0.0249	0.0013									-13.1	-0.0227	0.0051	-0.0655	0.017298	-0.0601
-13	-0.1326	0.0928	0.0315	0.0147	-0.0054									-13	-0.0326	-0.0031	-0.0803	0.0202	-0.061
-12.9	-0.1404	0.0873	0.0387	0.0218	0.003699									-12.9	-0.0432	-0.0092	-0.0832	0.016698	-0.0613
-12.8	-0.1488	0.091	0.0466	0.029801	0.0074									-12.8	-0.0612	-0.0151	-0.0944	-0.0059	-0.0642
-12.7	-0.1372	0.0966	0.0538	0.0347	0.0114									-12.7	-0.0572	-0.0157	-0.098	-0.0159	-0.0583
-12.6	-0.1325	0.0956	0.0486	0.035801	0.0075									-12.6	-0.0521	-0.0201	-0.1023	-0.0238	-0.0611
-12.5	-0.124	0.1008	0.0446	0.0407	0.009									-12.5	-0.0477	-0.0198	-0.1053	-0.0263	-0.061
-12.4	-0.1103	0.0944	0.0351	0.0369	0.0016									-12.4	-0.049	-0.0278	-0.1106	-0.0252	-0.0611
-12.3	-0.1081	0.0895	0.0294	0.039801	0.0075									-12.3	-0.0415	-0.029	-0.1081	-0.0158	-0.0601
-12.2	-0.1147	0.0934	0.0241	0.0414	0.0127									-12.2	-0.0357	-0.0247	-0.0973	-0.0043	-0.0592
-12.1	-0.1307	0.083	0.0135	0.0338	0.0139									-12.1	-0.0313	-0.0166	-0.089	-0.0063	-0.0565
-12	-0.1266	0.0825	0.013	0.0324	0.0173									-12	-0.0332	-0.0142	-0.0815	-0.0184	-0.0562
-11.9	-0.132	0.0772	0.0084	0.0242	0.0105									-11.9	-0.0288	-0.0082	-0.0717	-0.0259	-0.0514
-11.8	-0.1381	0.0737	0.0101	0.0229	0.0099									-11.8	-0.0248	0.0015	-0.0628	-0.0285	-0.045
-11.7	-0.1292	0.0744	0.0102	0.0275	0.0144									-11.7	-0.0208	0.0026	-0.0589	-0.0289	-0.0407
-11.6	-0.1202	0.0845	0.0203	0.034201	0.0176									-11.6	-0.0203	-0.0011	-0.0637	-0.0263	-0.0353
-11.5	-0.1125	0.0931	0.0355	0.0427	0.026									-11.5	-0.0166	-0.0038	-0.0653	-0.0197	-0.0337
-11.4	-0.1136	0.0947	0.0408	0.0468	0.031799									-11.4	-0.0148	-0.0042	-0.0618	-0.0085	-0.0359
-11.3	-0.11	0.094	0.0427	0.046001	0.0339									-11.3	-0.0104	-0.0015	-0.0616	-0.0073	-0.0333
-11.2	-0.1079	0.0907	0.0423	0.0472	0.0389									-11.2	-0.0113	-0.0088	-0.064	-0.0094	-0.0357
-11.1	-0.1041	0.0878	0.0362	0.0489	0.0355									-11.1	-0.0051	-0.0095	-0.0633	-0.0098	-0.0339
-11	-0.1044	0.089	0.0355	0.0492	0.0368									-11	-0.0077	-0.0076	-0.057	-0.0113	-0.0424
-10.9	-0.0938	0.0878	0.0455	0.0518	0.0415									-10.9	-0.0084	-0.0021	-0.0466	-0.0082	-0.0448
-10.8	-0.0839	0.0817	0.0493	0.0491	0.0394									-10.8	-0.0088	0.0005	-0.0432	-0.0086	-0.047
-10.7	-0.0899	0.0754	0.0502	0.0473	0.0401									-10.7	-0.0087	-0.0019	-0.0422	-0.0014	-0.0454
-10.6	-0.0866	0.0694	0.0473	0.0497	0.035									-10.6	-0.0112	-0.0015	-0.0381	0.0048	-0.0453
-10.5	-0.0827	0.073	0.0438	0.0468	0.0374									-10.5	-0.004	0.0036	-0.0301	0.0104	-0.0323
-10.4	-0.0843	0.0691	0.042	0.0435	0.0306									-10.4	-0.0027	0.0013	-0.0313	0.0166	-0.0252
-10.3	-0.0879	0.0712	0.0388	0.0439	0.0294									-10.3	0.0006	0.002	-0.0294	0.025799	-0.0155
-10.2	-0.0954	0.0759	0.0383	0.0427	0.0335									-10.2	0.002099	-0.0003	-0.0272	0.028599	-0.0124
-10.1	-0.0934	0.0768	0.0388	0.0457	0.0415									-10.1	0.005999	0.0003	-0.0291	0.032299	-0.0105
-10	-0.0996	0.0737	0.0351	0.0388	0.0473									-10	0.0094	-0.0031	-0.0279	0.0362	-0.0084
-9.89999	-0.0972	0.0635	0.0292	0.0306	0.042701									-9.89999	0.009099	-0.0067	-0.0283	0.039299	-0.0077
-9.79999	-0.0935	0.0665	0.0284	0.0303	0.0488									-9.8	0.0116	-0.006	-0.0267	0.042399	-0.0051
-9.7	-0.0983	0.0654	0.026	0.0354	0.0465									-9.7	0.006398	-0.011	-0.0298	0.044198	-0.0016
-9.59999	-0.1014	0.0621	0.0215	0.031101	0.0462									-9.59999	0.002499	-0.021	-0.0317	0.043999	-0.0029
-9.5	-0.0912	0.0601	0.0297	0.0354	0.0538									-9.5	-0.0052	-0.0269	-0.0303	0.0431	-0.0044
-9.39999	-0.0766	0.0566	0.0235	0.0339	0.0539									-9.39999	-0.0051	-0.0305	-0.032	0.037499	-0.0041
-9.29999	-0.0629	0.0654	0.0245	0.0431	0.0539									-9.3	-0.0065	-0.0325	-0.0358	0.038299	-0.0028
-9.2	-0.056	0.0711	0.0254	0.0427	0.0536									-9.2	-0.0072	-0.0361	-0.0396	0.037299	-0.0087
-9.09999	-0.0612	0.0757	0.0277	0.0502	0.0601									-9.09999	-0.0063	-0.0391	-0.0386	0.039399	-0.0053
-9	-0.061	0.0696	0.0261	0.0482	0.0602									-9	-0.0039	-0.0413	-0.0399	0.0373	-0.0054
-8.89999	-0.0609	0.0693	0.0246	0.046	0.0597									-8.89999	-0.002	-0.0413	-0.039	0.039199	-0.0028
-8.79999	-0.0579	0.0626	0.0173	0.045099	0.0536									-8.8	-0.0103	-0.0444	-0.0394	0.032799	-0.0085
-8.7	-0.0658	0.0531	0.0123	0.0435	0.0515									-8.7	-0.0281	-0.0449	-0.0377	0.0168	-0.018
-8.59999	-0.0697	0.0448	0.004	0.031399	0.0427									-8.59999	-0.035	-0.0424	-0.044	0.008401	-0.0287
-8.5	-0.0716	0.0394	0.012	0.0237	0.0296									-8.5	-0.0347	-0.0374	-0.0459		-0.0337
-8.39999	-0.0722	0.0353	0.0136	0.0127	0.020001									-8.39999	-0.0316	-0.0253	-0.0402	0.003801	-0.0255
-8.29999	-0.0738	0.0383	0.0114	0.0067	0.019									-8.3	-0.0292	-0.0252	-0.0443	-0.0045	-0.0278
-8.2	-0.063	0.0432	0.0218	0.0122	0.0179									-8.2	-0.0247	-0.0185	-0.0383	-0.0006	-0.0239
-8.09999	-0.0587	0.0422	0.0236	0.009799	0.0148									-8.09999	-0.0145	-0.0008	-0.0289	0.005001	-0.0148
-8	-0.0624	0.0308	0.0148	0.0064	0.0097									-8	-0.0118	-0.0025	-0.0264	0.0058	-0.0137
-7.89999	-0.0583	0.0291	0.015	0.0131	0.0076									-7.89999	-0.0096	-0.0026	-0.024	0.0084	-0.0142
-7.79999	-0.0603	0.0236	0.0152	0.0108	0.0076									-7.8	-0.0102	-0.0064	-0.0291	0.007401	-0.0157
-7.7	-0.0558	0.0211	0.0177	0.0102	0.005									-7.7	-0.007	-0.0058	-0.0289	0.009701	-0.0167
-7.59999	-0.0474	0.0255	0.0141	0.015	0.0117									-7.59999	-0.0032	-0.0021	-0.0303	0.0118	-0.013
-7.5	-0.0458	0.0235	0.0084	0.0092	0.0088									-7.5	-0.0029	0.0012	-0.0304	0.0077	-0.0099
-7.39999	-0.0476	0.0213	0.0014	0.0065	0.006001									-7.39999	-0.0018	0.0029	-0.0316	0.008	-0.011
-7.29999	-0.0483	0.0154	-0.0035	0.0023	0.0007									-7.3	-0.003	0.0037	-0.0309	0.0089	-0.0144
-7.2	-0.0495	0.0117	-0.0073	-0.0008										-7.2	-0.0042	0.0053	-0.0276	0.0112	-0.0152
-7.09999	-0.0507	0.0117	-0.0094	-0.0045	0.0003									-7.09999	-0.0075	0.0057	-0.0245	0.0091	-0.0123
-7	-0.0541	0.015	-0.011	-0.004	-0.0003									-7	-0.009	0.0023	-0.023	0.0102	-0.0129
-6.89999	-0.0553	0.0083	-0.0165	-0.0063	-0.0052									-6.89999	-0.0095	0.0018	-0.0258	0.0072	-0.013
-6.79999	-0.0588	-0.0011	-0.0242	-0.0115	-0.0106									-6.8	-0.0092	0.0042	-0.0236	0.0079	-0.0127
-6.7	-0.0558	0.0042	-0.0221	-0.0138	-0.0112									-6.7	-0.0071	0.0051	-0.0223	0.0078	-0.0123
-6.59999	-0.0527	0.0128	-0.0163	-0.0128	-0.009									-6.59999	-0.0062	0.0071	-0.0214	0.0092	-0.0109
-6.5	-0.0438	0.0153	-0.0108	-0.0078	-0.0081									-6.5	-0.007	0.0083	-0.0186	0.0081	-0.0087
-6.39999	-0.0435	0.0115	-0.0122	-0.0079	-0.0098									-6.39999	-0.0028	0.0135	-0.012	0.008	-0.007
-6.29999	-0.0438	0.0125	-0.0116	-0.0048	-0.0147									-6.3	-0.0017	0.0104	-0.011	0.0065	-0.0056
-6.2	-0.0363	0.0156	-0.0058	0.0009	-0.0115									-6.2	0.0022	0.0105	-0.0072	0.0076	0.0003
-6.09999	-0.0277	0.0195	0.0026	0.0084	-0.0049									-6.09999	0.0001	0.0072	-0.0083	0.0079	0.0003
-6	-0.0226	0.0228	0.0037	0.0085	-0.0026									-6	-0.0004	0.008	-0.0051	0.0085	0.0007
-5.89999	-0.0164	0.0261	0.0078	0.0111	0.002099									-5.89999	9.15e-08	0.006	-0.0001	0.0074	0.0039
-5.79999	-0.0122	0.0307	0.0118	0.0098	0.0036									-5.8	0.0005	0.0037	0.0049	0.0062	0.0084
-5.7	-0.0048	0.0306	0.0122	0.0061	0.0028									-5.7	-0.0039	0.0011	0.0027	0.0006	0.0047
-5.59999	-0.0022	0.0284	0.0086	0.007299	0.0024									-5.59999	-0.0025	-0.0024	0.0023	-0.0039	0.0032
-5.5	-0.0025	0.0207	0.0023	0.0057	0.0001									-5.5	-0.0032	-0.004	0.0057	-0.0019	0.0055
-5.39999	-0.0023	0.0118	0.0023	0.0057	0.0029									-5.39999	-0.002	-0.004	0.0068	-0.0024	0.0048
-5.29999	-0.0008	0.0055	-0.0003	0.0008	4e-11									-5.3	-0.0029	-0.0029	0.0032	-0.0053	0.0032
-5.2	0.0021	0.0084	0.0035	0.0043	0.0045									-5.2	-0.0021		0.0015	-0.0043	-0.0011
-5.09999	0.001899	0.0054	0.0058	0.005799	0.0054									-5.09999	-0.0069	-0.0023	-0.0012	-0.007	-0.0014
-5	0	0.0027	0.0016	-0.0001	0									-5	-0.0043	-0.0043	-0.0003	-0.0045	0.0012
-4.89999	-0.0035	-0.0025	-0.0051	-0.0004	-0.0027									-4.89999	-0.0024	-0.0054	0.0017	-0.0009	0.0034
-4.79999	-0.0043	-0.0066	-0.0065	0.0009	-0.0014									-4.8	-0.0053	-0.0045	0.0002	-0.0029	0.0024
-4.7	-0.0071	-0.0063	-0.009	0.0023	-0.0036									-4.7	-0.0031	-0.0021	0.0013	-0.0021	0.0021
-4.59999	-0.0034	-0.0109	-0.0108	0.003199	-0.0076									-4.59999	-0.0026	-0.0012	0.002	-0.0013	0.0032
-4.5	-0.0016	-0.018	-0.0123		-0.0094									-4.5	-0.0014	-0.0027	-0.0003	-0.0023	0.0008
-4.39999	-0.0017	-0.0221	-0.0157	-0.0044	-0.0094									-4.39999	0.0027	0.0028	0.0073	0.0034	0.0055
-4.29999	-0.0036	-0.0258	-0.02	-0.003	-0.0123									-4.3	0.0043	0.0024	0.0092	0.0042	0.0084
-4.2	0.0009	-0.0268	-0.0229	0.0016	-0.0127									-4.2	0.0044	0.0004	0.0078	0.0033	0.0055
-4.09999	0.001299	-0.0341	-0.0178	0.000799	-0.0107									-4.09999	0.0016	-0.0015	0.0063	0.0003	0.0051
-4	-0.0017	-0.0377	-0.0233	-0.0052	-0.0095									-4	-0.0031	-0.0011	0.0085	-0.0023	0.0046
-3.89999	-0.0053	-0.0429	-0.0274	-0.0098	-0.0167									-3.89999	-0.0008	-0.0011	0.0079	-0.0034	0.0038
-3.79999	-0.0039	-0.0466	-0.0303	-0.0111	-0.0172									-3.8	0.0024	-0.0004	0.0079	-0.003	0.0007
-3.7	-0.0067	-0.0462	-0.033	-0.0106	-0.02									-3.7	0.007001	0.0036	0.008801	1.24e-06	0.001701
-3.59999	-0.008	-0.0574	-0.0433	-0.0209	-0.0251									-3.59999	0.025401	0.0138	0.0189	0.008001	0.015601
-3.5	-0.0123	-0.0617	-0.0511	-0.0257	-0.0271									-3.5	0.0266	0.0177	0.0294	0.016	0.0238
-3.39999	-0.0105	-0.0539	-0.0419	-0.021	-0.0226									-3.39999	0.0226	0.0217	0.0282	0.0192	0.0181
-3.29999	-0.0087	-0.0564	-0.0419	-0.0224	-0.0124									-3.3	0.0217	0.0243	0.023	0.0143	0.0142
-3.2	-0.0098	-0.0652	-0.0486	-0.0131	-0.0018									-3.2	0.015399	0.018	0.018199	0.008999	0.010799
-3.09999	-0.0049	-0.0672	-0.0407	-0.0119	0.0085									-3.09999	0.0066	0.0041	0.0049	0.004	0.0012
-3	0.0014	-0.0672	-0.0538	-0.0298	0.0142									-3	0.0094	0.002	0.0059	0.0071	0.0181
-2.89999	0.0088	-0.0541	-0.064	-0.0305	-0.001									-2.89999	0.006699	-0.0045	0.0098	0.011999	0.015099
-2.79999	0.0046	-0.0649	-0.0495	-0.0341	-0.0089									-2.8	0.0021	-0.0074	0.0157	0.0116	0.0099
-2.7	0.0096	-0.0644	-0.0512	-0.0293	-0.0081									-2.7	0.0063	-0.0096	0.0218	0.0184	0.0119
-2.59999	0.013099	-0.0652	-0.0637	-0.0263	-0.004									-2.59999	0.0048	-0.0128	0.0237	0.0249	0.0178
-2.5	0.0113	-0.0689	-0.0568	-0.032	-0.0003									-2.5	0.0048	-0.0138	0.0265	0.0269	0.0141
-2.39999	0.016	-0.0557	-0.0419	-0.0226	0.000199									-2.39999	0.0011	-0.0231	0.0243	0.0224	0.0102
-2.29999	0.017298	-0.0557	-0.0432	-0.0274	-0.0028									-2.3	0.0058	-0.0195	0.0245	0.0168	0.014
-2.2	0.0108	-0.0707	-0.0537	-0.042	-0.0107									-2.2	0.008499	-0.0277	0.018399	0.008199	0.006599
-2.09999	0.009	-0.0838	-0.0547	-0.0504	-0.0123									-2.09999	0.0067	-0.0364	0.0218	0.0103	0.0095
-2	0.0061	-0.0865	-0.0533	-0.047	-0.0114									-2	0.0159	-0.0343	0.0321	0.019	0.0192
-1.89999	-0.0006	-0.0946	-0.0648	-0.0565	-0.0229									-1.89999	0.010999	-0.0307	0.0243	0.014399	0.010899
-1.79999	0.005701	-0.0884	-0.047	-0.0543	-0.0198									-1.8	0.0042	-0.0373	0.0227	0.011501	0.009001
-1.7	0.0084	-0.0831	-0.0393	-0.0397	-0.0199									-1.7	0.0099	-0.0283	0.0339	0.0165	0.0122
-1.59999	0.014199	-0.076	-0.032	-0.0334	-0.0171									-1.59999	0.0075	-0.0282	0.0213	0.0118	0.0064
-1.5	0.0149	-0.0785	-0.0378	-0.0362	-0.0197									-1.5	0.0081	-0.0316	0.0187	0.0103	0.01
-1.39999	0.0149	-0.0785	-0.0373	-0.0362	-0.0197									-1.39999	0.030599	-0.0238	0.0246	0.022299	0.027399
-1.29999	0.018702	-0.082	-0.0238	-0.0374	-0.0197									-1.3	0.030599	-0.0255	0.0246	0.022299	0.027399
-1.2	0.0228	-0.0785	-0.021	-0.0362	-0.02									-1.2	0.0194	-0.0238	0.0187	0.0103	0.01
-1.09999	0.018702	-0.082	-0.0178	-0.0374	-0.02									-1.09999	0.030599	-0.0236	-0.0051	0.0103	0.027399
-1	0.018702	-0.0785	-0.0024	-0.0362	-0.0197									-1	0.0233	-0.0014	-0.0051	-0.0016	0.012601
-0.89999	0.018702	-0.0785	-0.0019	-0.0362	-0.0197									-0.89999	0.0233	-0.0208	-0.0042	0.006607	0.012601
-0.79999	0.0187	-0.082	0.0055	-0.0239	-0.0194									-0.8	0.030599	-0.0236	0.0015	0.0103	0.027399
-0.7														-0.7
-0.59999														-0.59999
-0.5														-0.5
-0.39999														-0.39999
-0.29999														-0.3
-0.2														-0.2
-0.09999														-0.09999
0														0
0.100006														0.100006
0.200012														0.199997
0.300003														0.300003
0.400009														0.400009
0.5														0.5
0.600006														0.600006
0.700012														0.699997
0.800003														0.800003
0.900009														0.900009
1														1
1.10001														1.10001
1.20001														1.2
1.3														1.3
1.40001														1.40001
1.5														1.5
1.60001														1.60001
1.70001														1.7
1.8	-0.4309	1.4627	4.2488	9.352	17.5311									1.8	-0.2818	-0.533	-1.876	-1.9415	0.152201
1.90001	-0.26341	1.4797	4.3468	9.50062	18.1281									1.90001	-0.25579	-0.2169	-1.2562	-1.13979	1.27341
2	-0.1498	1.5589	4.4809	9.6155	18.8693									2	-0.1338	-0.0356	-1.0454	-0.4116	2.2993
2.10001	-0.1324	1.5648	4.5658	9.6914	19.6432									2.10001	-0.05076	0.1523	-0.4756	0.536144	3.35094
2.20001	-0.056	1.6424	4.6993	10.0371	20.5494									2.2	-0.025	0.2054	0.0704	1.28406	4.40776
2.3	0.1667	1.8423	4.9317	10.5689	21.6627									2.3	0.0366	0.3754	0.462358	1.95716	5.61796
2.40001	0.400898	2.0545	5.1882	11.0395	22.707									2.40001	0.134038	0.5676	0.868	2.66694	6.48444
2.5	0.5782	2.2385	5.4429	11.5872	23.8254									2.5	0.0366	0.6345	1.1084	2.9829	7.0835
2.60001	0.5996	2.3138	5.6378	12.0618	24.8807									2.60001	0.009285	0.803	1.2922	3.48028	7.87399
2.70001	0.60599	2.3712	5.8457	12.5457	25.9596									2.7	0.0852	1.0459	1.6455	4.02479	8.64589
2.8	0.6843	2.4542	6.0787	13.0261	27.1174									2.8	0.176382	1.1628	1.84178	4.48218	9.51788
2.90001	0.733193	2.568	6.3281	13.5765	28.2644									2.90001	0.316389	1.2291	2.1537	4.93009	10.0644
3	0.7883	2.6963	6.5792	14.1059	29.4435									3	0.3381	1.3135	2.32	5.349	10.7078
3.10001	0.8134	2.7894	6.7896	14.6397	30.601									3.10001	0.335791	1.3438	2.5413	5.67469	11.3047
3.20001	0.825695	2.9142	7.0317	15.1768	31.7552									3.2	0.3571	1.5336	2.7771	6.05509	12.0364
3.3	0.8822	3.0154	7.2998	15.7502	32.962									3.3	0.437988	1.5971	2.96169	6.45729	12.6176
3.40001	0.959402	3.137	7.5486	16.2883	34.1919									3.40001	0.435887	1.6768	3.1377	6.75939	13.3109
3.5	1.0911	3.3055	7.8512	16.8782	35.4622									3.5	0.4747	1.7059	3.2061	7.0706	13.8698
3.60001	1.1164	3.4408	8.1301	17.4427	36.7108									3.60001	0.523793	1.7933	3.3038	7.39379	14.4354
3.70001	1.2057	3.6359	8.4434	18.0566	38.002									3.7	0.5651	1.8896	3.4814	7.66069	14.9742
3.8	1.2444	3.7595	8.7001	18.6318	39.2405									3.8	0.608094	1.9873	3.63079	7.92499	15.5612
3.90001	1.3225	3.9118	9.0015	19.2601	40.5245									3.90001	0.653995	2.0697	3.7847	8.22589	16.0989
4	1.3963	4.0389	9.2946	19.8709	41.7954									4	0.7039	2.151	3.9256	8.5424	16.6699
4.10001	1.4544	4.1581	9.5672	20.4825	43.0541									4.10001	0.729692	2.1838	4.0162	8.80649	17.1971
4.20001	1.5306	4.2554	9.8563	21.0931	44.3221									4.2	0.7846	2.2436	4.1335	9.08649	17.7572
4.3	1.5952	4.3663	10.1536	21.6835	45.5963									4.3	0.802299	2.3243	4.2682	9.3703	18.2946
4.40001	1.6482	4.4835	10.4505	22.2699	46.8793									4.40001	0.887196	2.4193	4.4296	9.7004	18.9001
4.5	1.7165	4.6177	10.7118	22.876	48.1615									4.5	0.9118	2.506	4.5794	10.0069	19.4614
4.60001	1.8039	4.7378	11.0175	23.5298	49.4595									4.60001	0.955598	2.5842	4.7229	10.3227	20.0288
4.70001	1.8506	4.8708	11.2997	24.1547	50.7444									4.7	0.9636	2.6792	4.8593	10.6523	20.5996
4.8	1.9156	4.9877	11.596	24.7787	52.0576									4.8	0.978894	2.7225	4.97519	10.9256	21.1343
4.90001	1.9797	5.0975	11.8589	25.3816	53.3466									4.90001	0.9917	2.7832	5.0809	11.1998	21.6837
5	2.0451	5.2384	12.1532	26.0058	54.6439									5	1.0537	2.8728	5.2429	11.4881	22.2673
5.10001	2.1295	5.387	12.454	26.6314	55.9517									5.10001	1.0744	2.9657	5.3779	11.765	22.8033
5.20001	2.1719	5.5088	12.7543	27.2638	57.2617									5.2	1.1163	3.0686	5.5241	12.0605	23.345
5.3	2.2098	5.6209	13.0551	27.8997	58.5776									5.3	1.1327	3.166	5.6396	12.3173	23.8534
5.40001	2.2791	5.7614	13.3519	28.5407	59.902									5.40001	1.18539	3.2533	5.7802	12.5947	24.4076
5.5	2.3361	5.8807	13.6558	29.1867	61.2114									5.5	1.1831	3.288	5.8806	12.8312	24.9158
5.60001	2.3957	6.027	13.9819	29.8271	62.5438									5.60001	1.2112	3.3554	6.0287	13.0994	25.4558
5.70001	2.4374	6.1542	14.2785	30.4355	63.8498									5.7	1.2339	3.4241	6.1591	13.3622	25.9791
5.8	2.4851	6.274	14.5867	31.0542	65.1667									5.8	1.2863	3.4733	6.3121	13.652	26.5169
5.90001	2.53	6.421	14.9006	31.6829	66.4873									5.90001	1.3183	3.5389	6.4416	13.9336	27.0392
6	2.5837	6.5553	15.2119	32.3218	67.8008									6	1.3603	3.608	6.5876	14.2256	27.5711
6.10001	2.6484	6.6795	15.507	32.9586	69.1293									6.10001	1.4098	3.6823	6.7109	14.536	28.1156
6.20001	2.7084	6.8152	15.8227	33.5916	70.4611									6.2	1.4398	3.7382	6.8263	14.8354	28.6657
6.3	2.7606	6.9339	16.1256	34.2062	71.7914									6.3	1.4714	3.7917	6.9456	15.1185	29.2175
6.40001	2.8196	7.0647	16.428	34.8255	73.1196									6.40001	1.5144	3.8519	7.0635	15.4099	29.7644
6.5	2.8806	7.2017	16.7497	35.4743	74.4588									6.5	1.554	3.9188	7.1724	15.6893	30.3224
6.60001	2.9346	7.3368	17.0596	36.1286	75.794									6.60001	1.575	3.9777	7.2912	15.985	30.8678
6.70001	3.0116	7.4857	17.3723	36.7973	77.1292									6.7	1.6281	4.0581	7.4223	16.2826	31.4159
6.8	3.0652	7.6243	17.6709	37.4469	78.4584									6.8	1.6764	4.1324	7.5529	16.5744	31.9672
6.90001	3.139	7.777	17.9965	38.1141	79.814									6.90001	1.6916	4.1863	7.6696	16.8541	32.4914
7	3.2141	7.9285	18.2983	38.778	81.1645									7	1.7392	4.2559	7.7958	17.1384	33.0522
7.10001	3.2882	8.0753	18.578	39.4423	82.5101									7.10001	1.7684	4.3131	7.9247	17.4057	33.592
7.20001	3.3391	8.2151	18.864	40.0809	83.8371									7.2	1.8102	4.3855	8.0443	17.6811	34.1261
7.3	3.3948	8.3491	19.1397	40.7165	85.1787									7.3	1.8356	4.4524	8.1582	17.9364	34.6562
7.40001	3.4535	8.4954	19.4184	41.3538	86.5072									7.40001	1.8745	4.5344	8.28	18.211	35.188
7.5	3.5187	8.6414	19.7047	42.0001	87.8354									7.5	1.9059	4.6116	8.3967	18.4872	35.722
7.60001	3.5738	8.7842	19.9873	42.6334	89.1639									7.60001	1.9341	4.6797	8.5208	18.7502	36.2503
7.70001	3.6331	8.9318	20.2754	43.2719	90.4986									7.7	1.971	4.7547	8.6489	19.0181	36.7753
7.8	3.6958	9.0776	20.5762	43.9182	91.8374									7.8	2.0108	4.8332	8.7672	19.2842	37.2907
7.90001	3.7658	9.2303	20.8781	44.5702	93.1824									7.90001	2.0443	4.9179	8.8869	19.5473	37.809
8	3.8405	9.3854	21.186	45.2306	94.5313									8	2.0851	5.0044	9.0097	19.8035	38.3263
8.10001	3.9122	9.5366	21.5213	45.8888	95.8708									8.10001	2.102	5.0786	9.1387	20.066	38.8369
8.20001	3.9812	9.6906	21.8568	46.551	97.206									8.2	2.124	5.1599	9.266	20.3268	39.3488
8.3	4.0414	9.838	22.1784	47.1977	98.5431									8.3	2.1481	5.2418	9.3902	20.585	39.867
8.40001	4.0997	9.9794	22.5068	47.8563	99.8764									8.40001	2.1748	5.3197	9.5186	20.8535	40.3784
8.5	4.1675	10.1322	22.848	48.5235	101.216									8.5	2.1852	5.3827	9.6307	21.1103	40.8839
8.60001	4.2455	10.2887	23.1897	49.1926	102.572									8.60001	2.2206	5.4666	9.761	21.4004	41.4122
8.70001	4.3103	10.4338	23.5269	49.8608	103.927									8.7	2.2542	5.5371	9.8851	21.6989	41.919
8.8	4.3765	10.581	23.8711	50.5195	105.283									8.8	2.2914	5.6076	10.011	21.9913	42.4324
8.90001	4.4372	10.7222	24.2102	51.1584	106.641									8.90001	2.3284	5.6811	10.1415	22.2793	42.9508
9	4.4947	10.8556	24.5429	51.7965	107.986									9	2.3663	5.7501	10.2728	22.5705	43.4668
9.10001	4.5525	10.9947	24.8655	52.4449	109.323									9.10001	2.4047	5.8163	10.4063	22.8557	43.9884
9.20001	4.6182	11.1468	25.185	53.0952	110.678									9.2	2.437	5.8859	10.5412	23.1335	44.512
9.3	4.682	11.2954	25.493	53.7453	112.042									9.3	2.4732	5.9466	10.6797	23.4186	45.0386
9.40001	4.7405	11.4395	25.7977	54.3957	113.407									9.40001	2.5133	6.0141	10.8148	23.7195	45.565
9.5	4.7963	11.5808	26.1042	55.0362	114.772									9.5	2.5467	6.0731	10.9381	24.0108	46.0798
9.60001	4.854	11.7154	26.4046	55.6741	116.138									9.60001	2.5818	6.1354	11.0537	24.2893	46.5941
9.70001	4.9093	11.8482	26.703	56.323	117.499									9.7	2.6138	6.1952	11.1755	24.5588	47.1058
9.8	4.9704	11.9875	27.0066	56.9647	118.867									9.8	2.6449	6.2501	11.2883	24.8239	47.6238
9.90001	5.0335	12.1287	27.3108	57.6063	120.236									9.90001	2.6863	6.3048	11.3899	25.1082	48.1455
10	5.0898	12.2635	27.6065	58.2542	121.595									10	2.7223	6.3599	11.5034	25.3857	48.657
10.1	5.1438	12.3971	27.8885	58.9078	122.95									10.1	2.7625	6.4274	11.6269	25.6571	49.1792
10.2	5.2088	12.5356	28.1723	59.5636	124.308									10.2	2.7966	6.4981	11.7429	25.9183	49.6793
10.3	5.2799	12.6759	28.4707	60.2283	125.673									10.3	2.8281	6.5634	11.8607	26.1805	50.1834
10.4	5.3528	12.8102	28.7777	60.8811	127.028									10.4	2.8573	6.6153	11.9838	26.4275	50.6847
10.5	5.4164	12.9443	29.0704	61.5186	128.369									10.5	2.8972	6.6795	12.1141	26.6843	51.2024
10.6	5.4789	13.0799	29.3587	62.1643	129.718									10.6	2.9321	6.7436	12.2327	26.9501	51.7053
10.7	5.5443	13.215	29.6459	62.8241	131.063									10.7	2.9649	6.8113	12.3427	27.2234	52.2039
10.8	5.6053	13.3561	29.9358	63.4615	132.401									10.8	3.0044	6.8893	12.4632	27.4987	52.7148
10.9	5.6679	13.4962	30.2335	64.1058	133.746									10.9	3.0346	6.9517	12.5778	27.7526	53.211
11	5.7427	13.6362	30.5259	64.7572	135.094									11	3.0649	7.0138	12.6892	28.0012	53.699
11.1	5.8116	13.7706	30.8271	65.4113	136.432									11.1	3.0909	7.0734	12.7984	28.262	54.1909
11.2	5.883	13.9061	31.1423	66.061	137.769									11.2	3.1217	7.1321	12.9126	28.532	54.6863
11.3	5.9548	14.0537	31.4642	66.7222	139.115									11.3	3.1588	7.1979	13.0301	28.8158	55.193
11.4	6.022	14.1962	31.7731	67.3693	140.446									11.4	3.1904	7.2665	13.1516	29.106	55.6977
11.5	6.0877	14.3384	32.0803	68.0173	141.782									11.5	3.224	7.3269	13.2653	29.3852	56.1946
11.6	6.1542	14.4856	32.3924	68.6862	143.122									11.6	3.2571	7.3871	13.3849	29.6507	56.6938
11.7	6.2213	14.6287	32.7078	69.3485	144.448									11.7	3.2878	7.4457	13.5065	29.9081	57.1934
11.8	6.2856	14.7688	33.0225	70.002	145.79									11.8	3.3158	7.5078	13.6248	30.1674	57.6887
11.9	6.3439	14.914	33.3386	70.6529	147.146									11.9	3.3444	7.5737	13.7435	30.4349	58.1731
12	6.4012	15.0627	33.6463	71.3008	148.484									12	3.3807	7.6432	13.8732	30.714	58.668
12.1	6.4676	15.2091	33.9544	71.9568	149.819									12.1	3.4132	7.7092	13.9912	30.9829	59.1643
12.2	6.5393	15.3572	34.2711	72.6212	151.169									12.2	3.4528	7.7811	14.1086	31.2421	59.6646
12.3	6.6111	15.5081	34.5862	73.2805	152.525									12.3	3.4863	7.8531	14.2307	31.5052	60.1595
12.4	6.6778	15.6452	34.9063	73.9282	153.876									12.4	3.5184	7.9256	14.3527	31.7645	60.6488
12.5	6.7433	15.7877	35.2253	74.5896	155.223									12.5	3.5521	7.9976	14.4785	32.0259	61.1263
12.6	6.8069	15.9262	35.5361	75.2506	156.571									12.6	3.5836	8.0659	14.6059	32.2934	61.6094
12.7	6.8655	16.0703	35.8652	75.9074	157.923									12.7	3.6156	8.135	14.7286	32.5671	62.0928
12.8	6.9258	16.2081	36.1836	76.5666	159.27									12.8	3.6382	8.2045	14.8498	32.8443	62.5657
12.9	6.9873	16.3511	36.497	77.2291	160.606									12.9	3.6655	8.274	14.9754	33.1079	63.0515
13	7.0541	16.4925	36.8166	77.891	161.937									13	3.694	8.3375	15.0944	33.3626	63.5464
13.1	7.1278	16.6354	37.1416	78.5543	163.283									13.1	3.7195	8.4001	15.2165	33.6176	64.0266
13.2	7.1952	16.7734	37.4604	79.1957	164.633									13.2	3.7472	8.4651	15.3442	33.8733	64.5027
13.3	7.2615	16.9181	37.7866	79.8469	165.98									13.3	3.7747	8.5304	15.4672	34.1256	64.977
13.4	7.3322	17.0722	38.1138	80.4934	167.326									13.4	3.8072	8.5963	15.5927	34.3721	65.467
13.5	7.3969	17.2238	38.4323	81.1442	168.671									13.5	3.8391	8.6637	15.7191	34.6288	65.9642
13.6	7.4662	17.3735	38.762	81.7908	170.021									13.6	3.8693	8.7306	15.8435	34.8768	66.4534
13.7	7.5275	17.5167	39.0838	82.4316	171.364									13.7	3.9026	8.7967	15.9674	35.1239	66.9383
13.8	7.5847	17.6576	39.3862	83.0713	172.704									13.8	3.9379	8.8675	16.0925	35.372	67.4163
13.9	7.6439	17.7982	39.6873	83.6971	174.05									13.9	3.9682	8.9252	16.2001	35.6177	67.8999
14	7.7078	17.94	39.9985	84.3302	175.396									14	4.0041	8.9888	16.3172	35.8774	68.3869
14.1	7.7678	18.0752	40.306	84.9711	176.733									14.1	4.0381	9.0515	16.436	36.1358	68.8637
14.2	7.83	18.218	40.6256	85.6332	178.069									14.2	4.0777	9.1202	16.5589	36.3973	69.3567
14.3	7.8957	18.3638	40.9492	86.308	179.423									14.3	4.107	9.1864	16.6815	36.6573	69.8474
14.4	7.9552	18.5068	41.2652	86.9724	180.787									14.4	4.1365	9.2462	16.8005	36.9172	70.3343
14.5	8.0247	18.6526	41.5759	87.6445	182.144									14.5	4.168	9.3059	16.9165	37.1713	70.8143
14.6	8.0867	18.8037	41.8903	88.3136	183.499									14.6	4.1992	9.3705	17.0349	37.4174	71.2848
14.7	8.1459	18.9454	42.1945	88.9847	184.863									14.7	4.2328	9.4374	17.1539	37.6721	71.7589
14.8	8.2107	19.0902	42.4888	89.6729	186.226									14.8	4.2628	9.5042	17.263	37.9226	72.2246
14.9	8.2769	19.2341	42.7878	90.3602	187.594									14.9	4.2955	9.5743	17.3777	38.1833	72.6908
15	8.3482	19.386	43.0909	91.044	188.951									15	4.3267	9.639	17.4928	38.4434	73.1564
15.1	8.4138	19.5308	43.3913	91.7272	190.29									15.1	4.3589	9.7055	17.6084	38.7016	73.6223
15.2	8.4779	19.6852	43.6952	92.3901	191.629									15.2	4.3964	9.7726	17.7239	38.9703	74.0947
15.3	8.5448	19.8424	43.9876	93.0453	192.967									15.3	4.4302	9.8389	17.8393	39.242	74.5685
15.4	8.6119	19.9853	44.2841	93.7001	194.29									15.4	4.4633	9.905	17.9577	39.5022	75.0355
15.5	8.683	20.1301	44.571	94.3662	195.592									15.5	4.494	9.9737	18.0649	39.756	75.4996
15.6	8.7591	20.2833	44.8566	95.0254	196.907									15.6	4.5224	10.041	18.1687	40.0178	75.9626
15.7	8.8324	20.44	45.1446	95.687	198.217									15.7	4.5531	10.1057	18.2784	40.2902	76.4192
15.8	8.8941	20.5895	45.4321	96.3419	199.51									15.8	4.5868	10.1694	18.3889	40.5589	76.8794
15.9	8.9601	20.7409	45.7361	96.9803	200.81									15.9	4.6176	10.235	18.497	40.8235	77.3368
16	9.0255	20.8921	46.0681	97.626	202.11									16	4.649	10.2944	18.6083	41.0869	77.7957
16.1	9.0868	21.038	46.4034	98.282	203.402									16.1	4.681	10.3569	18.7179	41.3456	78.2565
16.2	9.1487	21.1816	46.7269	98.9446	204.689									16.2	4.7167	10.425	18.816	41.6069	78.7167
16.3	9.2098	21.3241	47.0647	99.6223	205.981									16.3	4.7461	10.4914	18.9264	41.8556	79.1722
16.4	9.2648	21.4705	47.4107	100.31	207.257									16.4	4.7738	10.5542	19.0374	42.091	79.6317
16.5	9.3233	21.6194	47.7452	100.993	208.527									16.5	4.8009	10.6156	19.1481	42.3266	80.0916
16.6	9.3841	21.7642	48.0813	101.671	209.797									16.6	4.8243	10.6774	19.2571	42.5744	80.5424
16.7	9.4464	21.9113	48.4211	102.344	211.045									16.7	4.86	10.746	19.3707	42.8257	80.9961
16.8	9.5042	22.0538	48.7589	103.005	212.292									16.8	4.893	10.8146	19.4786	43.071	81.4593
16.9	9.5773	22.2091	49.1081	103.682	213.541									16.9	4.9262	10.8786	19.5867	43.3169	81.9166
17	9.6487	22.3646	49.4487	104.364	214.78									17	4.9565	10.9424	19.6941	43.5624	82.3758
17.1	9.7154	22.5138	49.7747	105.051	216.018									17.1	4.9933	11.0124	19.8008	43.8104	82.8449
17.2	9.7903	22.6615	50.1004	105.726	217.251									17.2	5.0231	11.076	19.9062	44.0495	83.2993
17.3	9.8658	22.8072	50.4143	106.395	218.495									17.3	5.0478	11.1377	20.008	44.2896	83.7524
17.4	9.9341	22.9491	50.7086	107.062	219.723									17.4	5.0799	11.2014	20.1196	44.5324	84.1973
17.5	10.0062	23.0959	51.0058	107.729	220.947									17.5	5.1066	11.2595	20.2204	44.7745	84.6385
17.6	10.0733	23.2361	51.3053	108.385	222.18									17.6	5.1382	11.321	20.3238	45.0288	85.0915
17.7	10.1375	23.3776	51.6226	109.04	223.398									17.7	5.1692	11.3814	20.4268	45.2838	85.5469
17.8	10.2075	23.5279	51.9467	109.705	224.609									17.8	5.2022	11.4421	20.5373	45.5412	86.002
17.9	10.2724	23.675	52.2564	110.366	225.822									17.9	5.2334	11.5012	20.6498	45.7999	86.4511
18	10.3377	23.8205	52.5579	111.042	227.025									18	5.262	11.56	20.7613	46.0534	86.8946
18.1	10.3979	23.9556	52.8649	111.706	228.215									18.1	5.2925	11.6216	20.8767	46.2996	87.3297
18.2	10.4646	24.1022	53.1896	112.362	229.411									18.2	5.3273	11.6811	20.9925	46.5381	87.7649
18.3	10.5388	24.256	53.5095	113.02	230.598									18.3	5.3568	11.7398	21.1091	46.7769	88.1997
18.4	10.6027	24.4078	53.8228	113.684	231.764									18.4	5.3849	11.7965	21.2226	47.0112	88.6269
18.5	10.6638	24.5559	54.141	114.355	232.921									18.5	5.4149	11.8539	21.344	47.2475	89.0484
18.6	10.7245	24.6995	54.4495	115.015	234.073									18.6	5.4471	11.9197	21.4599	47.4852	89.4776
18.7	10.7885	24.8427	54.7566	115.677	235.22									18.7	5.4776	11.9811	21.5731	47.7131	89.8952
18.8	10.8531	24.987	55.0675	116.345	236.377									18.8	5.5072	12.0395	21.6909	47.9302	90.3159
18.9	10.9148	25.1283	55.3794	117.002	237.516									18.9	5.5399	12.1067	21.814	48.1584	90.7453
19	10.9871	25.2717	55.6999	117.665	238.639									19	5.5701	12.1704	21.93	48.3944	91.1773
19.1	11.0627	25.4236	56.0228	118.326	239.757									19.1	5.6042	12.236	22.0472	48.6281	91.6135
19.2	11.1341	25.5765	56.3398	118.996	240.855									19.2	5.636	12.2955	22.1589	48.8605	92.0421
19.3	11.2036	25.7278	56.6495	119.669	241.949									19.3	5.6679	12.3615	22.2744	49.0959	92.4674
19.4	11.2728	25.8806	56.9599	120.337	243.032									19.4	5.7039	12.4266	22.3923	49.3278	92.8975
19.5	11.342	26.0266	57.2689	121.009	244.108									19.5	5.7356	12.4876	22.5068	49.5627	93.3232
19.6	11.4185	26.1783	57.5866	121.674	245.185									19.6	5.7697	12.551	22.6274	49.8035	93.7585
19.7	11.4922	26.3268	57.905	122.335	246.242									19.7	5.7989	12.6132	22.7417	50.0471	94.1902
19.8	11.5592	26.4757	58.2306	123.004	247.287									19.8	5.8269	12.6806	22.8568	50.2961	94.6279
19.9	11.6305	26.6296	58.5495	123.678	248.317									19.9	5.8601	12.7427	22.974	50.5422	95.06
20	11.7037	26.78	58.8619	124.359	249.344									20	5.8918	12.8053	23.0938	50.7807	95.4984
20.1	11.7729	26.9221	59.1766	125.034	250.363									20.1	5.9196	12.8653	23.2018	51.0134	95.9337
20.2	11.8366	27.076	59.4892	125.697	251.376									20.2	5.947	12.9252	23.3076	51.2504	96.3681
20.3	11.8962	27.2108	59.8075	126.343	252.381									20.3	5.9662	12.9851	23.4184	51.4911	96.8071
20.4	11.959	27.3539	60.1276	127.004	253.366									20.4	5.9975	13.0488	23.5352	51.7484	97.2572
20.5	12.0301	27.5105	60.454	127.681	254.356									20.5	6.0287	13.1126	23.6517	52.0028	97.7023
20.6	12.0913	27.6598	60.7728	128.342	255.332									20.6	6.0592	13.175	23.7618	52.2402	98.1476
20.7	12.152	27.8065	61.0826	129	256.302									20.7	6.0939	13.2432	23.8737	52.4776	98.6006
20.8	12.2235	27.9638	61.4007	129.677	257.272									20.8	6.1237	13.3051	23.9848	52.7175	99.0439
20.9	12.2879	28.1216	61.7151	130.353	258.227									20.9	6.1528	13.3683	24.0971	52.9625	99.4736
21	12.354	28.2749	62.0208	131.023	259.175									21	6.1817	13.427	24.2073	53.2114	99.901
21.1	12.4187	28.4239	62.3372	131.707	260.108									21.1	6.2126	13.4851	24.3154	53.4602	100.337
21.2	12.4865	28.5699	62.6492	132.393	261.037									21.2	6.2403	13.5444	24.4141	53.7076	100.766
21.3	12.557	28.7151	62.9556	133.081	261.961									21.3	6.2693	13.6073	24.5236	53.9673	101.195
21.4	12.6265	28.857	63.2587	133.782	262.883									21.4	6.2985	13.6662	24.6261	54.2168	101.62
21.5	12.6961	28.9997	63.5662	134.471	263.797									21.5	6.3291	13.7263	24.7329	54.4521	102.04
21.6	12.7627	29.139	63.8785	135.147	264.699									21.6	6.3609	13.786	24.8366	54.6841	102.461
21.7	12.8273	29.2756	64.1986	135.815	265.588									21.7	6.3888	13.8481	24.9383	54.9285	102.863
21.8	12.8946	29.4226	64.5165	136.485	266.463									21.8	6.4178	13.9099	25.044	55.1796	103.26
21.9	12.9643	29.5635	64.8323	137.164	267.325									21.9	6.444	13.9716	25.1476	55.4199	103.666
22	13.0407	29.703	65.1522	137.833	268.175									22	6.4737	14.0344	25.2565	55.6568	104.082
22.1	13.1196	29.8484	65.4795	138.494	269.009									22.1	6.5029	14.1028	25.367	55.892	104.496
22.2	13.1941	29.9799	65.7902	139.146	269.837									22.2	6.5325	14.1663	25.4725	56.1216	104.893
22.3	13.2635	30.1183	66.1055	139.809	270.639									22.3	6.5603	14.2287	25.5782	56.3437	105.284
22.4	13.3347	30.2616	66.4402	140.476	271.44									22.4	6.5913	14.2932	25.681	56.5667	105.681
22.5	13.4068	30.4011	66.7789	141.128	272.227									22.5	6.6253	14.3544	25.7877	56.8027	106.063
22.6	13.4744	30.5368	67.1086	141.779	272.988									22.6	6.6562	14.4147	25.8936	57.043	106.449
22.7	13.5395	30.6823	67.4193	142.439	273.73									22.7	6.6858	14.4738	25.9992	57.2882	106.837
22.8	13.609	30.8272	67.733	143.102	274.469									22.8	6.7148	14.5282	26.1033	57.5279	107.219
22.9	13.6808	30.9705	68.0659	143.777	275.207									22.9	6.7395	14.5883	26.2152	57.7688	107.601
23	13.7447	31.1137	68.3889	144.437	275.924									23	6.7639	14.6417	26.3289	58.0032	107.979
23.1	13.809	31.2659	68.718	145.092	276.653									23.1	6.7887	14.6982	26.4348	58.2362	108.368
23.2	13.8708	31.4112	69.0514	145.756	277.37									23.2	6.8172	14.7594	26.5435	58.4726	108.751
23.3	13.9329	31.5628	69.3907	146.417	278.036									23.3	6.8507	14.8216	26.6505	58.706	109.139
23.4	13.9932	31.7207	69.7234	147.075	278.646									23.4	6.8777	14.8747	26.7553	58.9347	109.526
23.5	14.0595	31.8715	70.0499	147.739	279.262									23.5	6.9016	14.9284	26.8633	59.1605	109.915
23.6	14.1212	32.0222	70.3687	148.393	279.881									23.6	6.9335	14.9924	26.9747	59.3866	110.326
23.7	14.1789	32.1696	70.6818	149.052	280.5									23.7	6.9629	15.056	27.0834	59.613	110.732
23.8	14.2403	32.3074	71.0042	149.732	281.113									23.8	6.9925	15.1166	27.1858	59.841	111.123
23.9	14.3016	32.4477	71.3296	150.404	281.713									23.9	7.0231	15.1793	27.2888	60.0697	111.521
24	14.3615	32.5848	71.6462	151.059	282.301									24	7.054	15.2414	27.3948	60.2965	111.93
24.1	14.4289	32.7091	71.9628	151.725	282.885									24.1	7.0857	15.3036	27.4992	60.5231	112.331
24.2	14.4938	32.8461	72.2763	152.395	283.464									24.2	7.1161	15.3675	27.6021	60.7495	112.718
24.3	14.5611	32.9968	72.5994	153.072	284.05									24.3	7.1445	15.4325	27.7107	60.9721	113.118
24.4	14.6291	33.153	72.9111	153.75	284.636									24.4	7.1696	15.4917	27.8118	61.1923	113.518
24.5	14.6942	33.3152	73.2216	154.42	285.206									24.5	7.1992	15.5522	27.919	61.4251	113.921
24.6	14.7617	33.4866	73.5302	155.079	285.763									24.6	7.2322	15.6148	28.0261	61.6572	114.328
24.7	14.8215	33.6589	73.835	155.75	286.301									24.7	7.2582	15.6766	28.1308	61.8869	114.731
24.8	14.8843	33.8296	74.152	156.438	286.833									24.8	7.2876	15.7403	28.2349	62.1138	115.137
24.9	14.9504	34.0032	74.4716	157.112	287.364									24.9	7.3184	15.8006	28.3409	62.3404	115.55
25	15.0175	34.178	74.7928	157.783	287.879									25	7.3485	15.8551	28.4446	62.5677	115.963
25.1	15.0902	34.3483	75.1174	158.456	288.383									25.1	7.3784	15.9086	28.5515	62.7874	116.364
25.2	15.1602	34.5233	75.4462	159.123	288.886									25.2	7.4032	15.9667	28.6605	63.0045	116.761
25.3	15.2248	34.6846	75.76	159.789	289.378									25.3	7.4336	16.0273	28.7662	63.2302	117.161
25.4	15.2884	34.8448	76.0643	160.462	289.86									25.4	7.4656	16.0894	28.8727	63.4601	117.553
25.5	15.3478	34.999	76.3792	161.132	290.329									25.5	7.4876	16.1412	28.9766	63.6776	117.936
25.6	15.4102	35.1459	76.7035	161.807	290.787									25.6	7.5153	16.1991	29.0801	63.9048	118.323
25.7	15.4721	35.29	77.0243	162.483	291.237									25.7	7.5474	16.2601	29.1851	64.1357	118.716
25.8	15.5418	35.4359	77.3507	163.16	291.687									25.8	7.5755	16.3209	29.2876	64.364	119.091
25.9	15.6127	35.5763	77.6648	163.833	292.117									25.9	7.6029	16.3777	29.3953	64.5901	119.463
26	15.6779	35.7227	77.9823	164.495	292.537									26	7.6308	16.4374	29.503	64.8103	119.843
26.1	15.7385	35.8719	78.2869	165.162	292.944									26.1	7.664	16.497	29.6156	65.0316	120.213
26.2	15.7958	36.0205	78.5837	165.832	293.341									26.2	7.6945	16.5539	29.7244	65.2546	120.585
26.3	15.8401	36.1605	78.8871	166.5	293.727									26.3	7.7293	16.6131	29.8325	65.4832	120.963
26.4	15.8943	36.3033	79.1998	167.183	294.102									26.4	7.7609	16.6744	29.9349	65.6984	121.34
26.5	15.9557	36.4453	79.5166	167.859	294.465									26.5	7.787	16.7344	30.0361	65.9027	121.714
26.6	16.0128	36.5861	79.8255	168.516	294.812									26.6	7.8171	16.7939	30.1424	66.12	122.092
26.7	16.0799	36.727	80.135	169.184	295.164									26.7	7.845	16.8487	30.2474	66.3408	122.466
26.8	16.1479	36.864	80.4422	169.863	295.511									26.8	7.8741	16.9031	30.3502	66.5567	122.836
26.9	16.2229	37.0198	80.7494	170.524	295.844									26.9	7.9028	16.9614	30.456	66.7812	123.202
27	16.307	37.1821	81.0668	171.176	296.162									27	7.9292	17.0187	30.5659	67.0161	123.563
27.1	16.3894	37.337	81.3828	171.839	296.483									27.1	7.9602	17.0764	30.673	67.2487	123.929
27.2	16.4702	37.486	81.6994	172.499	296.815									27.2	7.9895	17.1382	30.777	67.4765	124.301
27.3	16.5449	37.6252	82.0128	173.149	297.135									27.3	8.0197	17.2027	30.8797	67.7143	124.671
27.4	16.6154	37.7716	82.3284	173.81	297.473									27.4	8.0502	17.2599	30.9788	67.9407	125.022
27.5	16.6883	37.9172	82.6405	174.454	297.726									27.5	8.0798	17.317	31.0802	68.1727	125.37
27.6	16.7614	38.0579	82.958	175.091	297.903									27.6	8.1053	17.3717	31.1761	68.4097	125.719
27.7	16.8386	38.2049	83.2885	175.751	298.139									27.7	8.1341	17.4332	31.2828	68.6397	126.071
27.8	16.9041	38.3478	83.6241	176.396	298.376									27.8	8.1698	17.498	31.3817	68.8644	126.425
27.9	16.9704	38.4923	83.9706	177.041	298.611									27.9	8.198	17.5565	31.476	69.0816	126.779
28	17.0388	38.6408	84.31	177.704	298.846									28	8.2263	17.612	31.5748	69.2981	127.153
28.1	17.1125	38.7867	84.6433	178.366	299.078									28.1	8.2526	17.6648	31.6715	69.5089	127.513
28.2	17.1806	38.9378	84.9692	179.023	299.295									28.2	8.2802	17.7212	31.7668	69.7286	127.87
28.3	17.2474	39.0945	85.3075	179.686	299.512									28.3	8.3084	17.7808	31.8655	69.9523	128.217
28.4	17.3166	39.2471	85.6489	180.338	299.752									28.4	8.3355	17.8403	31.9699	70.1717	128.581
28.5	17.3861	39.4033	85.978	180.994	299.99									28.5	8.3629	17.8992	32.0756	70.3986	128.956
28.6	17.4653	39.5649	86.3077	181.659	300.222									28.6	8.3903	17.96	32.18	70.6183	129.334
28.7	17.5264	39.7094	86.6175	182.317	300.415									28.7	8.4202	18.0201	32.2797	70.8333	129.707
28.8	17.5879	39.854	86.9373	182.963	300.606									28.8	8.4498	18.0748	32.3807	71.0548	130.075
28.9	17.6558	39.9957	87.258	183.613	300.813									28.9	8.4755	18.1256	32.4811	71.2738	130.443
29	17.7256	40.1347	87.5682	184.273	301.008									29	8.506	18.1819	32.5858	71.4874	130.802
29.1	17.7999	40.2851	87.885	184.928	301.205									29.1	8.5374	18.2469	32.694	71.7065	131.165
29.2	17.8643	40.4336	88.2117	185.569	301.398									29.2	8.5669	18.309	32.8	71.9227	131.529
29.3	17.9326	40.5736	88.5369	186.205	301.592									29.3	8.5934	18.3699	32.9022	72.1313	131.888
29.4	18.0033	40.7213	88.8566	186.857	301.786									29.4	8.6183	18.4266	33.0033	72.3413	132.234
29.5	18.0789	40.864	89.1659	187.52	301.971									29.5	8.6523	18.4882	33.108	72.5598	132.578
29.6	18.1577	41.0042	89.4825	188.182	302.131									29.6	8.6821	18.5478	33.2099	72.7638	132.923
29.7	18.2383	41.1578	89.8146	188.839	302.252									29.7	8.7079	18.6034	33.3097	72.9825	133.268
29.8	18.3067	41.3164	90.1521	189.487	302.394									29.8	8.7348	18.6631	33.4083	73.2113	133.616
29.9	18.3732	41.4726	90.4736	190.141	302.539									29.9	8.7661	18.7251	33.512	73.4354	133.964
30	18.45	41.6256	90.7848	190.802	302.684									30	8.7935	18.7814	33.6193	73.6536	134.305
30.1	18.513	41.7646	91.0877	191.451	302.827									30.1	8.8209	18.8396	33.7296	73.8728	134.649
30.2	18.5774	41.8929	91.3917	192.088	302.954									30.2	8.8496	18.8956	33.8408	74.0866	134.989
30.3	18.635	42.032	91.6934	192.739	303.077									30.3	8.8758	18.9471	33.9531	74.2947	135.333
30.4	18.6965	42.183	91.9975	193.388	303.188									30.4	8.9023	19.0073	34.0664	74.5152	135.678
30.5	18.7626	42.3285	92.3077	194.036	303.308									30.5	8.933	19.0669	34.1789	74.7454	136.022
30.6	18.8351	42.4798	92.6292	194.695	303.428									30.6	8.9578	19.1253	34.2775	74.9593	136.353
30.7	18.9014	42.6346	92.9504	195.34	303.531									30.7	8.9812	19.1798	34.3771	75.1785	136.68
30.8	18.963	42.7781	93.2686	195.975	303.63									30.8	9.0112	19.2385	34.4678	75.3985	137.002
30.9	19.0185	42.9249	93.5742	196.603	303.721									30.9	9.0384	19.2938	34.5539	75.6085	137.317
31	19.0824	43.0802	93.8907	197.247	303.822									31	9.0701	19.3529	34.6534	75.8252	137.633
31.1	19.1493	43.226	94.2206	197.896	303.914									31.1	9.0993	19.4106	34.7495	76.0368	137.954
31.2	19.2174	43.3729	94.5557	198.557	304									31.2	9.1274	19.4702	34.8518	76.2541	138.281
31.3	19.2856	43.5234	94.883	199.223	304.087									31.3	9.1606	19.5301	34.9546	76.4725	138.609
31.4	19.3583	43.6779	95.2082	199.873	304.176									31.4	9.186	19.5826	35.0519	76.6755	138.926
31.5	19.4348	43.8314	95.5444	200.528	304.271									31.5	9.2122	19.6375	35.1503	76.8751	139.256
31.6	19.5078	43.9794	95.877	201.18	304.369									31.6	9.2477	19.6991	35.2555	77.0698	139.603
31.7	19.5808	44.1278	96.1985	201.816	304.461									31.7	9.2767	19.7561	35.356	77.2597	139.946
31.8	19.6576	44.2732	96.5201	202.452	304.549									31.8	9.2976	19.8097	35.4495	77.45	140.274
31.9	19.7302	44.4245	96.8504	203.128	304.637									31.9	9.3236	19.8679	35.5505	77.6463	140.61
32	19.8084	44.5777	97.1803	203.783	304.726									32	9.353	19.9254	35.6454	77.8595	140.956
32.1	19.8763	44.7235	97.5046	204.355	304.81									32.1	9.3816	19.9837	35.7412	78.0579	141.31
32.2	19.939	44.8727	97.8219	204.924	304.885									32.2	9.4113	20.0417	35.8341	78.2586	141.657
32.3	20.0112	45.0283	98.1479	205.519	304.97									32.3	9.4409	20.0984	35.9271	78.4667	141.993
32.4	20.0893	45.176	98.4749	206.118	305.061									32.4	9.4676	20.1512	36.0243	78.6639	142.338
32.5	20.1641	45.3313	98.7911	206.729	305.146									32.5	9.4954	20.206	36.1297	78.8697	142.681
32.6	20.2473	45.4912	99.1096	207.341	305.231									32.6	9.5208	20.2603	36.2309	79.0779	143.009
32.7	20.3219	45.6453	99.4251	207.942	305.313									32.7	9.5439	20.3145	36.326	79.2967	143.337
32.8	20.3873	45.7925	99.7409	208.544	305.377									32.8	9.5771	20.3753	36.4305	79.5152	143.674
32.9	20.4546	45.9492	100.061	209.157	305.452									32.9	9.6104	20.4315	36.5312	79.7343	144.008
33	20.5226	46.1016	100.373	209.794	305.51									33	9.6404	20.487	36.6303	79.9476	144.332
33.1	20.5878	46.2508	100.682	210.434	305.57									33.1	9.6653	20.5434	36.7239	80.1476	144.651
33.2	20.6547	46.4028	101.006	211.075	305.64									33.2	9.6907	20.6034	36.8215	80.3615	144.963
33.3	20.731	46.5541	101.331	211.711	305.701									33.3	9.7171	20.6575	36.9226	80.5782	145.285
33.4	20.8009	46.6996	101.649	212.336	305.756									33.4	9.7487	20.7119	37.0269	80.7948	145.605
33.5	20.8691	46.8479	101.968	212.971	305.816									33.5	9.7777	20.7685	37.1352	81.0149	145.91
33.6	20.9372	46.9998	102.311	213.604	305.881									33.6	9.8007	20.8245	37.2393	81.2272	146.221
33.7	21.0024	47.155	102.645	214.232	305.929									33.7	9.8224	20.872	37.3387	81.4375	146.535
33.8	21.0743	47.3145	102.972	214.864	305.997									33.8	9.85	20.9254	37.4369	81.6438	146.853
33.9	21.139	47.4616	103.295	215.487	306.052									33.9	9.879	20.9875	37.5368	81.8638	147.161
34	21.2034	47.6078	103.624	216.097	306.102									34	9.9094	21.0426	37.6415	82.0952	147.469
34.1	21.2763	47.7623	103.955	216.705	306.154									34.1	9.939	21.0913	37.7467	82.3137	147.792
34.2	21.3407	47.9159	104.284	217.325	306.206									34.2	9.9702	21.1489	37.8529	82.5363	148.116
34.3	21.4092	48.0629	104.605	217.938	306.261									34.3	10.0003	21.2053	37.9558	82.7567	148.431
34.4	21.4752	48.2154	104.924	218.542	306.31									34.4	10.0264	21.2618	38.0525	82.9616	148.74
34.5	21.5423	48.3665	105.251	219.147	306.352									34.5	10.0493	21.3117	38.1464	83.1546	149.054
34.6	21.6032	48.5082	105.575	219.725	306.387									34.6	10.0728	21.365	38.2457	83.3513	149.362
34.7	21.6611	48.6459	105.887	220.305	306.416									34.7	10.1013	21.4247	38.3473	83.5663	149.664
34.8	21.7135	48.7873	106.195	220.902	306.447									34.8	10.1308	21.4851	38.4532	83.7892	149.972
34.9	21.7755	48.9324	106.523	221.5	306.484									34.9	10.1565	21.5362	38.5512	83.9954	150.283
35	21.835	49.0674	106.854	222.089	306.521									35	10.182	21.5885	38.6459	84.1905	150.605
35.1	21.8995	49.2089	107.168	222.673	306.561									35.1	10.209	21.6481	38.7444	84.3819	150.932
35.2	21.9578	49.3571	107.488	223.259	306.595									35.2	10.2303	21.7036	38.8397	84.5736	151.24
35.3	22.0182	49.5048	107.807	223.824	306.628									35.3	10.2556	21.7608	38.9347	84.7667	151.549
35.4	22.0876	49.6542	108.135	224.397	306.658									35.4	10.2789	21.8155	39.0246	84.9524	151.851
35.5	22.1528	49.7982	108.464	224.987	306.688									35.5	10.3119	21.874	39.1208	85.1611	152.147
35.6	22.2212	49.933	108.783	225.572	306.71									35.6	10.3402	21.9333	39.2201	85.3774	152.444
35.7	22.286	50.0744	109.097	226.159	306.733									35.7	10.369	21.9894	39.318	85.5818	152.751
35.8	22.3537	50.2227	109.421	226.749	306.761									35.8	10.3927	22.0407	39.4114	85.7731	153.059
35.9	22.4286	50.3718	109.737	227.328	306.786									35.9	10.4154	22.0932	39.5119	85.9548	153.361
36	22.4984	50.5199	110.045	227.9	306.818									36	10.4443	22.1539	39.6089	86.1403	153.657
36.1	22.5693	50.6718	110.353	228.472	306.843									36.1	10.4729	22.2145	39.7012	86.3398	153.945
36.2	22.6478	50.8285	110.683	229.05	306.871									36.2	10.4975	22.2672	39.7906	86.5486	154.225
36.3	22.7316	50.9793	111.011	229.623	306.902									36.3	10.5259	22.3222	39.8787	86.7438	154.512
36.4	22.8149	51.1378	111.33	230.209	306.935									36.4	10.5533	22.3806	39.9782	86.9455	154.79
36.5	22.8878	51.2884	111.643	230.79	306.96									36.5	10.5784	22.4388	40.0774	87.1553	155.07
36.6	22.9713	51.4472	111.971	231.367	306.995									36.6	10.6033	22.4946	40.1808	87.3564	155.364
36.7	23.0444	51.612	112.292	231.938	307.024									36.7	10.632	22.5503	40.2787	87.5565	155.652
36.8	23.1202	51.7822	112.617	232.512	307.053									36.8	10.6631	22.6112	40.377	87.7601	155.938
36.9	23.1967	51.9434	112.938	233.077	307.078									36.9	10.6876	22.6682	40.4696	87.9618	156.22
37	23.2689	52.091	113.256	233.638	307.099									37	10.7123	22.7158	40.566	88.1648	156.497
37.1	23.3407	52.2404	113.578	234.203	307.126									37.1	10.7391	22.7675	40.6674	88.3706	156.78
37.2	23.4146	52.3938	113.906	234.756	307.151									37.2	10.7637	22.8218	40.7677	88.5633	157.074
37.3	23.4895	52.5527	114.231	235.303	307.181									37.3	10.7882	22.8787	40.8637	88.7515	157.37
37.4	23.5519	52.7083	114.544	235.853	307.202									37.4	10.8187	22.9353	40.9629	88.9527	157.667
37.5	23.6061	52.8533	114.855	236.405	307.219									37.5	10.8539	22.9965	41.0689	89.1678	157.972
37.6	23.6649	53.0009	115.168	236.942	307.233									37.6	10.8833	23.0522	41.171	89.3707	158.268
37.7	23.7395	53.1506	115.492	237.5	307.252									37.7	10.9078	23.1055	41.2705	89.5661	158.563
37.8	23.8138	53.2953	115.823	238.05	307.273									37.8	10.9341	23.1615	41.3686	89.7539	158.857
37.9	23.8808	53.4398	116.147	238.598	307.29									37.9	10.9542	23.2102	41.4608	89.9436	159.132
38	23.947	53.5853	116.468	239.15	307.301									38	10.9814	23.2603	41.5572	90.1409	159.415
38.1	23.9997	53.7175	116.781	239.681	307.298									38.1	11.0093	23.312	41.6578	90.3371	159.699
38.2	24.067	53.8583	117.111	240.216	307.321									38.2	11.0366	23.3614	41.7597	90.5351	159.982
38.3	24.1217	53.9983	117.439	240.753	307.339									38.3	11.0692	23.4234	41.8721	90.7548	160.263
38.4	24.1822	54.1423	117.758	241.299	307.354									38.4	11.0931	23.4753	41.971	90.9689	160.545
38.5	24.2346	54.2875	118.061	241.828	307.37									38.5	11.1179	23.5273	42.0691	91.1761	160.837
38.6	24.2989	54.4358	118.383	242.355	307.393									38.6	11.1452	23.5771	42.1699	91.3723	161.136
38.7	24.3667	54.5842	118.706	242.88	307.413									38.7	11.1723	23.6275	42.2698	91.5671	161.431
38.8	24.4256	54.7392	119.036	243.397	307.427									38.8	11.1993	23.6763	42.3651	91.7741	161.694
38.9	24.489	54.8928	119.367	243.892	307.441									38.9	11.2242	23.7268	42.4627	91.9854	161.954
39	24.5532	55.0513	119.706	244.399	307.463									39	11.2486	23.7771	42.5659	92.1914	162.231
39.1	24.6208	55.204	120.035	244.898	307.484									39.1	11.2677	23.827	42.6599	92.3957	162.501
39.2	24.6817	55.3434	120.356	245.388	307.501									39.2	11.2969	23.8767	42.7593	92.5993	162.795
39.3	24.7455	55.4939	120.683	245.898	307.523									39.3	11.3174	23.9236	42.8512	92.7936	163.081
39.4	24.8081	55.65	121	246.405	307.537									39.4	11.3431	23.974	42.9539	92.9837	163.353
39.5	24.8714	55.8038	121.323	246.91	307.551									39.5	11.3658	24.0289	43.0508	93.1766	163.618
39.6	24.9274	55.9487	121.659	247.404	307.562									39.6	11.391	24.0875	43.1458	93.3706	163.885
39.7	24.9924	56.107	121.995	247.911	307.581									39.7	11.4173	24.1492	43.241	93.5655	164.138
39.8	25.0587	56.2593	122.313	248.424	307.597									39.8	11.4413	24.2033	43.3347	93.763	164.388
39.9	25.1151	56.4176	122.636	248.943	307.612									39.9	11.4659	24.2644	43.4266	93.9552	164.662
40	25.1733	56.5695	122.944	249.446	307.624									40	11.4913	24.3157	43.5183	94.1446	164.942
40.1	25.2446	56.7332	123.25	249.945	307.641									40.1	11.5136	24.3676	43.6085	94.3329	165.217
40.2	25.3043	56.8832	123.556	250.448	307.654									40.2	11.538	24.4217	43.7018	94.5291	165.499
40.3	25.3745	57.037	123.877	250.959	307.664									40.3	11.5658	24.4788	43.7968	94.733	165.766
40.4	25.4366	57.1853	124.19	251.449	307.664									40.4	11.5917	24.5277	43.8838	94.9317	166.024
40.5	25.511	57.3383	124.504	251.945	307.678									40.5	11.6136	24.5766	43.9713	95.1185	166.284
40.6	25.5852	57.4911	124.82	252.446	307.686									40.6	11.6458	24.6345	44.0655	95.3134	166.556
40.7	25.6724	57.6571	125.145	252.943	307.711									40.7	11.6753	24.6932	44.16	95.5146	166.831
40.8	25.757	57.8176	125.471	253.43	307.737									40.8	11.6987	24.7436	44.2511	95.7143	167.107
40.9	25.8358	57.9713	125.802	253.888	307.748									40.9	11.7224	24.7944	44.3457	95.9138	167.375
41	25.9111	58.1192	126.122	254.347	307.76									41	11.7484	24.8511	44.4405	96.111	167.636
41.1	25.9835	58.2656	126.438	254.828	307.77									41.1	11.7726	24.9077	44.5382	96.3051	167.892
41.2	26.0599	58.418	126.758	255.298	307.777									41.2	11.7978	24.9626	44.6307	96.5048	168.147
41.3	26.1341	58.5726	127.091	255.748	307.79									41.3	11.8278	25.0177	44.7245	96.6987	168.406
41.4	26.2064	58.7304	127.416	256.199	307.808									41.4	11.8531	25.0643	44.8166	96.8809	168.666
41.5	26.2731	58.8823	127.737	256.645	307.822									41.5	11.8798	25.1182	44.9154	97.0615	168.915
41.6	26.3453	59.0355	128.065	257.087	307.836									41.6	11.9008	25.1705	45.0148	97.2498	169.175
41.7	26.4167	59.1786	128.385	257.534	307.847									41.7	11.9231	25.2249	45.1116	97.4431	169.441
41.8	26.4783	59.3057	128.695	257.99	307.85									41.8	11.9463	25.275	45.2059	97.6259	169.693
41.9	26.544	59.4434	129.012	258.434	307.859									41.9	11.9746	25.3323	45.3078	97.8113	169.948
42	26.6138	59.5919	129.324	258.876	307.874									42	12.0026	25.3849	45.4051	97.9797	170.21
42.1	26.6905	59.7425	129.637	259.326	307.893									42.1	12.0184	25.4351	45.4929	98.1423	170.474
42.2	26.7631	59.8857	129.955	259.768	307.899									42.2	12.0421	25.4924	45.5884	98.3239	170.743
42.3	26.8324	60.031	130.261	260.213	307.907									42.3	12.0748	25.5558	45.6851	98.5028	171.008
42.4	26.9068	60.1775	130.576	260.675	307.918									42.4	12.1013	25.6171	45.782	98.6835	171.257
42.5	26.9905	60.3286	130.897	261.13	307.93									42.5	12.128	25.6749	45.8812	98.8663	171.513
42.6	27.0723	60.4843	131.228	261.581	307.945									42.6	12.1493	25.727	45.9784	99.0419	171.774
42.7	27.1578	60.6358	131.571	262.042	307.961									42.7	12.1716	25.7761	46.0765	99.2176	172.023
42.8	27.2379	60.7823	131.909	262.481	307.973									42.8	12.1973	25.8258	46.1669	99.3934	172.259
42.9	27.3136	60.9225	132.245	262.897	307.984									42.9	12.2228	25.8738	46.2598	99.564	172.515
43	27.3967	61.0688	132.579	263.329	307.992									43	12.2495	25.921	46.3599	99.7377	172.773
43.1	27.4767	61.2116	132.912	263.753	308.001									43.1	12.2732	25.9723	46.4553	99.918	173.01
43.2	27.548	61.3555	133.243	264.168	308.015									43.2	12.3012	26.0199	46.5554	100.106	173.251
43.3	27.6198	61.524	133.579	264.586	308.026									43.3	12.3236	26.0747	46.6544	100.286	173.481
43.4	27.6941	61.6881	133.924	264.995	308.032									43.4	12.3471	26.1246	46.7565	100.469	173.701
43.5	27.7663	61.8374	134.253	265.389	308.035									43.5	12.3686	26.1717	46.8529	100.656	173.929
43.6	27.8406	61.9863	134.588	265.782	308.037									43.6	12.395	26.2218	46.9468	100.851	174.157
43.7	27.908	62.1402	134.915	266.184	308.046									43.7	12.4162	26.2676	47.0323	101.041	174.365
43.8	27.9734	62.2917	135.223	266.571	308.051									43.8	12.4392	26.3169	47.123	101.241	174.585
43.9	28.0397	62.4287	135.529	266.957	308.053									43.9	12.4655	26.3712	47.2188	101.452	174.807
44	28.1004	62.5757	135.845	267.351	308.056									44	12.4913	26.429	47.3123	101.657	175.024
44.1	28.1606	62.7304	136.172	267.739	308.065									44.1	12.5115	26.4823	47.4008	101.856	175.237
44.2	28.2073	62.8714	136.499	268.118	308.065									44.2	12.5333	26.5362	47.4863	102.055	175.465
44.3	28.2628	63.0234	136.823	268.505	308.072									44.3	12.56	26.5897	47.5727	102.257	175.69
44.4	28.3161	63.1799	137.144	268.874	308.076									44.4	12.5863	26.6516	47.6627	102.447	175.925
44.5	28.3731	63.334	137.468	269.248	308.085									44.5	12.6165	26.7086	47.7523	102.632	176.176
44.6	28.4313	63.4857	137.797	269.622	308.085									44.6	12.6379	26.7603	47.8406	102.812	176.415
44.7	28.4914	63.6363	138.118	269.999	308.084									44.7	12.6602	26.8133	47.929	102.994	176.655
44.8	28.5531	63.7726	138.43	270.371	308.082									44.8	12.6805	26.865	48.0141	103.177	176.905
44.9	28.6142	63.9178	138.755	270.725	308.084									44.9	12.7058	26.918	48.1063	103.366	177.15
45	28.6775	64.0705	139.083	271.085	308.089									45	12.7323	26.9674	48.1996	103.55	177.395
45.1	28.7502	64.2238	139.417	271.449	308.101									45.1	12.7583	27.0216	48.2941	103.733	177.644
45.2	28.8273	64.3714	139.745	271.816	308.109									45.2	12.7854	27.0767	48.3874	103.919	177.891
45.3	28.9108	64.5341	140.084	272.2	308.128									45.3	12.8115	27.1317	48.4836	104.104	178.12
45.4	28.985	64.7007	140.416	272.563	308.139									45.4	12.8366	27.1823	48.5772	104.288	178.358
45.5	29.0692	64.8667	140.742	272.939	308.151									45.5	12.8605	27.2262	48.6672	104.479	178.595
45.6	29.141	65.0267	141.055	273.3	308.159									45.6	12.8839	27.2716	48.7562	104.671	178.817
45.7	29.2046	65.1824	141.369	273.647	308.164									45.7	12.9068	27.316	48.8492	104.87	179.029
45.8	29.2798	65.3413	141.694	274	308.167									45.8	12.9333	27.3674	48.9469	105.062	179.248
45.9	29.3464	65.498	142.016	274.35	308.174									45.9	12.963	27.4205	49.048	105.249	179.47
46	29.4112	65.6468	142.326	274.7	308.181									46	12.9908	27.4667	49.1374	105.429	179.683
46.1	29.4776	65.7985	142.661	275.036	308.192									46.1	13.0135	27.5138	49.2265	105.614	179.898
46.2	29.542	65.9427	142.978	275.365	308.193									46.2	13.0388	27.5617	49.3193	105.797	180.107
46.3	29.6092	66.0941	143.288	275.7	308.201									46.3	13.0677	27.6081	49.4138	105.977	180.313
46.4	29.6856	66.2461	143.61	276.036	308.208									46.4	13.095	27.6479	49.5124	106.168	180.538
46.5	29.7627	66.3932	143.938	276.373	308.219									46.5	13.1196	27.697	49.6145	106.365	180.766
46.6	29.8354	66.5436	144.258	276.702	308.228									46.6	13.1452	27.747	49.7095	106.552	180.991
46.7	29.9041	66.695	144.586	277.031	308.232									46.7	13.1689	27.7989	49.8004	106.73	181.215
46.8	29.9772	66.848	144.91	277.363	308.241									46.8	13.1978	27.8557	49.9018	106.897	181.457
46.9	30.0499	66.9955	145.215	277.68	308.246									46.9	13.2227	27.9083	49.9919	107.061	181.696
47	30.1174	67.138	145.518	277.987	308.249									47	13.2482	27.967	50.0873	107.229	181.924
47.1	30.1915	67.2827	145.846	278.301	308.25									47.1	13.2775	28.0254	50.1808	107.403	182.152
47.2	30.2647	67.4356	146.165	278.633	308.255									47.2	13.3069	28.0844	50.2731	107.577	182.381
47.3	30.3405	67.5916	146.481	278.951	308.256									47.3	13.3326	28.1356	50.3664	107.76	182.615
47.4	30.422	67.7383	146.798	279.242	308.253									47.4	13.3552	28.1829	50.4542	107.919	182.85
47.5	30.4995	67.8968	147.117	279.533	308.257									47.5	13.3846	28.2342	50.5461	108.091	183.073
47.6	30.568	68.0471	147.431	279.823	308.258									47.6	13.4121	28.2822	50.6414	108.27	183.288
47.7	30.634	68.1964	147.747	280.109	308.252									47.7	13.4347	28.3326	50.7289	108.44	183.496
47.8	30.7076	68.3488	148.069	280.395	308.258									47.8	13.4565	28.3808	50.8153	108.603	183.71
47.9	30.7831	68.5051	148.394	280.674	308.266									47.9	13.4842	28.4325	50.9075	108.785	183.935
48	30.8523	68.662	148.728	280.953	308.27									48	13.5121	28.4815	50.9979	108.97	184.151
48.1	30.9271	68.8201	149.062	281.232	308.275									48.1	13.5353	28.5329	51.0877	109.16	184.358
48.2	30.9913	68.9747	149.389	281.501	308.277									48.2	13.5618	28.5828	51.175	109.341	184.558
48.3	31.0591	69.131	149.724	281.762	308.282									48.3	13.5851	28.6332	51.2672	109.525	184.767
48.4	31.1333	69.2911	150.065	282.032	308.293									48.4	13.6037	28.684	51.3548	109.712	184.981
48.5	31.2005	69.4502	150.392	282.309	308.296									48.5	13.6278	28.7397	51.4446	109.891	185.192
48.6	31.2738	69.6087	150.708	282.586	308.302									48.6	13.6555	28.7974	51.536	110.075	185.401
48.7	31.3444	69.7695	151.044	282.856	308.307									48.7	13.68	28.8487	51.6195	110.259	185.603
48.8	31.4128	69.9307	151.395	283.105	308.312									48.8	13.7055	28.9027	51.7037	110.43	185.814
48.9	31.483	70.0855	151.726	283.371	308.313									48.9	13.7308	28.9561	51.7924	110.608	186.017
49	31.5543	70.2321	152.052	283.631	308.312									49	13.7588	29.0121	51.88	110.793	186.209
49.1	31.6321	70.3887	152.378	283.888	308.32									49.1	13.7837	29.073	51.9691	110.971	186.395
49.2	31.7133	70.5394	152.705	284.14	308.32									49.2	13.8125	29.1383	52.06	111.146	186.594
49.3	31.7959	70.6916	153.035	284.394	308.325									49.3	13.8396	29.1975	52.1418	111.326	186.798
49.4	31.8748	70.846	153.363	284.643	308.329									49.4	13.8693	29.2542	52.2217	111.519	186.987
49.5	31.951	71.0023	153.686	284.888	308.331									49.5	13.8951	29.3129	52.3081	111.713	187.163
49.6	32.0227	71.1538	154.022	285.138	308.339									49.6	13.9172	29.369	52.3966	111.897	187.345
49.7	32.0919	71.302	154.361	285.388	308.343									49.7	13.941	29.4272	52.4812	112.072	187.531
49.8	32.166	71.4496	154.696	285.641	308.348									49.8	13.968	29.4862	52.567	112.259	187.723
49.9	32.2353	71.599	155.011	285.886	308.347									49.9	13.99	29.5379	52.6537	112.448	187.908
50	32.3001	71.7427	155.332	286.118	308.345									50	14.0146	29.5911	52.7394	112.64	188.098
50.1	32.3685	71.8892	155.66	286.354	308.35									50.1	14.038	29.6388	52.823	112.842	188.288
50.2	32.4285	72.0429	155.98	286.582	308.356									50.2	14.0593	29.6898	52.9027	113.026	188.496
50.3	32.4994	72.2035	156.294	286.807	308.359									50.3	14.0839	29.7381	52.9834	113.202	188.708
50.4	32.5678	72.3552	156.59	287.027	308.355									50.4	14.1035	29.7819	53.0664	113.385	188.906
50.5	32.6298	72.51	156.883	287.242	308.355									50.5	14.1288	29.8273	53.1578	113.568	189.119
50.6	32.6963	72.6688	157.19	287.467	308.363									50.6	14.1529	29.878	53.2554	113.743	189.336
50.7	32.7545	72.8134	157.501	287.674	308.362									50.7	14.1783	29.9287	53.3546	113.921	189.55
50.8	32.8171	72.9533	157.809	287.872	308.363									50.8	14.2012	29.9765	53.4531	114.077	189.76
50.9	32.8911	73.1034	158.124	288.085	308.37									50.9	14.2284	30.0262	53.5583	114.243	189.972
51	32.9609	73.2522	158.437	288.298	308.37									51	14.2497	30.0784	53.6587	114.412	190.182
51.1	33.026	73.3981	158.764	288.513	308.371									51.1	14.2764	30.1357	53.7606	114.588	190.385
51.2	33.0898	73.5428	159.085	288.725	308.371									51.2	14.3063	30.1917	53.857	114.761	190.584
51.3	33.1556	73.6942	159.404	288.919	308.372									51.3	14.3343	30.2427	53.9549	114.931	190.768
51.4	33.2226	73.8529	159.727	289.112	308.374									51.4	14.3602	30.2912	54.0524	115.098	190.953
51.5	33.3005	74.0162	160.055	289.316	308.381									51.5	14.3836	30.3386	54.1459	115.245	191.128
51.6	33.3759	74.1768	160.384	289.512	308.39									51.6	14.4051	30.3907	54.2428	115.392	191.31
51.7	33.444	74.3327	160.717	289.698	308.401									51.7	14.4275	30.4408	54.3485	115.554	191.488
51.8	33.5103	74.4875	161.047	289.894	308.402									51.8	14.4531	30.4937	54.4524	115.71	191.661
51.9	33.5727	74.6432	161.376	290.089	308.406									51.9	14.4768	30.5457	54.5507	115.877	191.832
52	33.6349	74.7964	161.705	290.275	308.403									52	14.5036	30.5943	54.6461	116.044	192.004
52.1	33.699	74.9414	162.029	290.462	308.406									52.1	14.5265	30.6392	54.7415	116.21	192.174
52.2	33.7653	75.09	162.339	290.644	308.415									52.2	14.5475	30.6865	54.8329	116.384	192.346
52.3	33.8353	75.2523	162.643	290.827	308.424									52.3	14.572	30.7311	54.9255	116.561	192.522
52.4	33.8939	75.4133	162.953	291.011	308.423									52.4	14.5987	30.7788	55.0287	116.748	192.702
52.5	33.9605	75.5594	163.268	291.186	308.418									52.5	14.6219	30.8274	55.1312	116.932	192.884
52.6	34.0397	75.7063	163.598	291.36	308.422									52.6	14.6485	30.8803	55.2178	117.101	193.066
52.7	34.1114	75.8675	163.919	291.535	308.421									52.7	14.674	30.9315	55.2962	117.268	193.241
52.8	34.1847	76.0088	164.238	291.706	308.426									52.8	14.7028	30.985	55.3767	117.435	193.416
52.9	34.2583	76.1568	164.562	291.874	308.428									52.9	14.7283	31.0332	55.4553	117.607	193.591
53	34.3326	76.3087	164.883	292.048	308.425									53	14.7535	31.085	55.5312	117.791	193.77
53.1	34.4103	76.4653	165.205	292.223	308.43									53.1	14.7777	31.1365	55.6076	117.981	193.945
53.2	34.4936	76.6199	165.526	292.379	308.434									53.2	14.8	31.1885	55.6863	118.164	194.131
53.3	34.5763	76.7876	165.863	292.546	308.437									53.3	14.8254	31.2439	55.764	118.328	194.315
53.4	34.654	76.9485	166.205	292.712	308.443									53.4	14.849	31.2875	55.8439	118.494	194.488
53.5	34.7391	77.0994	166.544	292.869	308.454									53.5	14.8772	31.3367	55.9311	118.675	194.67
53.6	34.8148	77.2476	166.86	293.014	308.458									53.6	14.9067	31.3929	56.0183	118.844	194.85
53.7	34.8929	77.3899	167.19	293.143	308.467									53.7	14.9262	31.4394	56.1046	119.006	195.018
53.8	34.9645	77.5314	167.52	293.289	308.469									53.8	14.9511	31.4881	56.1966	119.172	195.184
53.9	35.0357	77.6801	167.842	293.435	308.469									53.9	14.975	31.5376	56.288	119.341	195.355
54	35.1067	77.8447	168.154	293.584	308.469									54	15.0011	31.5906	56.3804	119.514	195.53
54.1	35.1739	78.0116	168.478	293.729	308.471									54.1	15.024	31.646	56.4719	119.693	195.702
54.2	35.2461	78.1705	168.803	293.885	308.479									54.2	15.05	31.6972	56.5636	119.869	195.872
54.3	35.3125	78.3117	169.125	294.024	308.479									54.3	15.0694	31.7447	56.6523	120.04	196.041
54.4	35.38	78.4627	169.456	294.165	308.486									54.4	15.0886	31.7947	56.7469	120.208	196.212
54.5	35.4454	78.6084	169.777	294.296	308.485									54.5	15.1132	31.8484	56.8454	120.375	196.379
54.6	35.5148	78.7684	170.099	294.44	308.492									54.6	15.1354	31.8979	56.9392	120.539	196.542
54.7	35.5795	78.9117	170.427	294.579	308.498									54.7	15.1594	31.95	57.0316	120.717	196.711
54.8	35.6465	79.0559	170.744	294.704	308.503									54.8	15.1809	32.0048	57.1225	120.89	196.875
54.9	35.7157	79.2064	171.062	294.813	308.506									54.9	15.2065	32.0593	57.2208	121.059	197.037
55	35.7799	79.3615	171.39	294.916	308.503									55	15.2283	32.1084	57.3135	121.231	197.198
55.1	35.8493	79.5189	171.715	295.026	308.508									55.1	15.2541	32.1604	57.4134	121.411	197.37
55.2	35.9246	79.6737	172.034	295.146	308.51									55.2	15.2791	32.2096	57.5035	121.585	197.537
55.3	36.0035	79.8395	172.348	295.282	308.52									55.3	15.3028	32.256	57.5919	121.754	197.713
55.4	36.0891	80.0045	172.669	295.426	308.531									55.4	15.3292	32.2993	57.6835	121.922	197.89
55.5	36.167	80.1607	172.983	295.552	308.536									55.5	15.3576	32.3472	57.7728	122.093	198.054
55.6	36.2348	80.3085	173.299	295.665	308.536									55.6	15.3867	32.4002	57.8659	122.266	198.228
55.7	36.3136	80.4681	173.628	295.777	308.538									55.7	15.4206	32.4611	57.969	122.444	198.407
55.8	36.3841	80.6279	173.939	295.88	308.537									55.8	15.45	32.5204	58.071	122.622	198.582
55.9	36.4619	80.7865	174.257	295.991	308.543									55.9	15.4769	32.5741	58.1671	122.795	198.755
56	36.5372	80.9533	174.586	296.099	308.55									56	15.5012	32.6314	58.2548	122.963	198.929
56.1	36.6088	81.103	174.891	296.212	308.55									56.1	15.5244	32.6884	58.3448	123.127	199.107
56.2	36.688	81.2572	175.204	296.329	308.559									56.2	15.5526	32.7475	58.4321	123.286	199.288
56.3	36.7637	81.4074	175.526	296.445	308.562									56.3	15.578	32.8072	58.5157	123.449	199.459
56.4	36.8306	81.5562	175.846	296.546	308.555									56.4	15.6041	32.8599	58.5976	123.612	199.629
56.5	36.8964	81.7053	176.174	296.645	308.555									56.5	15.6326	32.9128	58.6824	123.772	199.799
56.6	36.9653	81.8587	176.494	296.744	308.555									56.6	15.6613	32.9678	58.7616	123.933	199.964
56.7	37.0364	82.0065	176.802	296.85	308.552									56.7	15.6853	33.0205	58.8433	124.091	200.119
56.8	37.1043	82.1512	177.105	296.948	308.551									56.8	15.7116	33.0761	58.9301	124.256	200.278
56.9	37.1779	82.3033	177.434	297.051	308.56									56.9	15.7434	33.1335	59.0161	124.426	200.436
57	37.2468	82.4482	177.752	297.159	308.565									57	15.7646	33.1862	59.0949	124.59	200.591
57.1	37.3191	82.597	178.057	297.261	308.566									57.1	15.7902	33.2385	59.1771	124.754	200.755
57.2	37.3953	82.7554	178.369	297.361	308.572									57.2	15.8164	33.2881	59.2629	124.915	200.918
57.3	37.473	82.904	178.687	297.452	308.575									57.3	15.8413	33.3326	59.3465	125.073	201.07
57.4	37.548	83.0505	179.001	297.543	308.579									57.4	15.8648	33.3765	59.4302	125.227	201.22
57.5	37.6216	83.1923	179.319	297.64	308.585									57.5	15.8824	33.4242	59.5174	125.385	201.372
57.6	37.6938	83.3421	179.634	297.738	308.588									57.6	15.9061	33.4777	59.6061	125.552	201.523
57.7	37.7639	83.4936	179.948	297.834	308.589									57.7	15.9359	33.5291	59.6993	125.722	201.675
57.8	37.8401	83.6475	180.273	297.928	308.588									57.8	15.9654	33.5798	59.7844	125.879	201.826
57.9	37.9166	83.817	180.608	298.023	308.596									57.9	15.9909	33.6335	59.8751	126.036	201.97
58	37.989	83.9813	180.932	298.115	308.604									58	16.0198	33.6848	59.973	126.2	202.109
58.1	38.0616	84.141	181.258	298.207	308.608									58.1	16.0464	33.7374	60.0733	126.371	202.25
58.2	38.1357	84.299	181.584	298.281	308.608									58.2	16.0698	33.7932	60.1759	126.537	202.389
58.3	38.2067	84.4575	181.907	298.358	308.607									58.3	16.097	33.8508	60.2773	126.702	202.533
58.4	38.2729	84.6189	182.233	298.433	308.608									58.4	16.1238	33.902	60.3688	126.869	202.681
58.5	38.3404	84.7784	182.571	298.511	308.611									58.5	16.15	33.9495	60.4637	127.045	202.826
58.6	38.4081	84.9406	182.908	298.582	308.614									58.6	16.1718	33.9967	60.56	127.218	202.963
58.7	38.4788	85.1024	183.233	298.652	308.621									58.7	16.194	34.0487	60.6596	127.387	203.102
58.8	38.5449	85.2634	183.549	298.719	308.623									58.8	16.2196	34.1035	60.7612	127.55	203.24
58.9	38.6097	85.4149	183.857	298.783	308.623									58.9	16.2475	34.1561	60.8577	127.718	203.378
59	38.6864	85.5747	184.169	298.851	308.628									59	16.2723	34.2042	60.9546	127.887	203.511
59.1	38.759	85.7372	184.49	298.93	308.637									59.1	16.297	34.2564	61.0558	128.057	203.644
59.2	38.8318	85.8946	184.813	299.003	308.641									59.2	16.3257	34.3093	61.1542	128.23	203.784
59.3	38.9145	86.0536	185.138	299.073	308.649									59.3	16.359	34.3619	61.2546	128.407	203.92
59.4	38.9895	86.1938	185.451	299.142	308.653									59.4	16.3853	34.4105	61.345	128.572	204.049
59.5	39.064	86.3391	185.758	299.205	308.651									59.5	16.4128	34.4663	61.437	128.732	204.187
59.6	39.1419	86.4889	186.066	299.272	308.647									59.6	16.436	34.5205	61.5231	128.889	204.328
59.7	39.2231	86.6415	186.375	299.339	308.649									59.7	16.4598	34.5782	61.6046	129.056	204.471
59.8	39.3048	86.8002	186.686	299.409	308.648									59.8	16.4859	34.6342	61.6879	129.22	204.614
59.9	39.3871	86.9587	187.008	299.481	308.656									59.9	16.5153	34.6881	61.7833	129.393	204.768
60	39.4757	87.118	187.338	299.555	308.668									60	16.5458	34.7363	61.8745	129.557	204.909
60.1	39.5538	87.2743	187.659	299.622	308.671									60.1	16.5711	34.7929	61.9639	129.715	205.054
60.2	39.6389	87.4261	187.972	299.686	308.672									60.2	16.5978	34.8462	62.0476	129.872	205.199
60.3	39.7296	87.5784	188.284	299.75	308.678									60.3	16.6228	34.8978	62.1326	130.039	205.341
60.4	39.8169	87.7342	188.596	299.811	308.682									60.4	16.6506	34.9463	62.2175	130.211	205.478
60.5	39.8997	87.8791	188.919	299.869	308.681									60.5	16.6736	34.9926	62.303	130.372	205.607
60.6	39.9804	88.0321	189.234	299.931	308.685									60.6	16.6999	35.0423	62.3849	130.528	205.745
60.7	40.0591	88.1779	189.548	299.987	308.685									60.7	16.7208	35.0867	62.4657	130.679	205.882
60.8	40.1356	88.336	189.868	300.044	308.686									60.8	16.7432	35.1326	62.55	130.833	206.022
60.9	40.2091	88.4914	190.178	300.1	308.687									60.9	16.7694	35.1797	62.6324	130.983	206.163
61	40.2841	88.651	190.493	300.154	308.689									61	16.7949	35.2316	62.7223	131.143	206.309
61.1	40.3564	88.8103	190.801	300.207	308.693									61.1	16.8164	35.2801	62.7992	131.297	206.45
61.2	40.4362	88.9738	191.113	300.274	308.701									61.2	16.8365	35.3288	62.8799	131.449	206.586
61.3	40.5137	89.1397	191.429	300.333	308.705									61.3	16.8641	35.3839	62.9654	131.603	206.731
61.4	40.5752	89.2913	191.739	300.382	308.703									61.4	16.8916	35.4369	63.0555	131.755	206.871
61.5	40.6356	89.4331	192.044	300.43	308.701									61.5	16.9152	35.4836	63.1363	131.902	207.005
61.6	40.7085	89.5872	192.351	300.487	308.708									61.6	16.9381	35.536	63.2175	132.049	207.139
61.7	40.771	89.7476	192.659	300.531	308.707									61.7	16.9638	35.5891	63.3031	132.197	207.261
61.8	40.8419	89.9135	192.972	300.582	308.713									61.8	16.991	35.6417	63.3888	132.349	207.39
61.9	40.9054	90.067	193.278	300.633	308.713									61.9	17.0152	35.691	63.4735	132.503	207.516
62	40.9754	90.2241	193.593	300.684	308.716									62	17.0336	35.7379	63.5533	132.651	207.645
62.1	41.0423	90.3824	193.912	300.733	308.718									62.1	17.0588	35.7874	63.6374	132.799	207.768
62.2	41.1003	90.537	194.224	300.774	308.717									62.2	17.0841	35.8323	63.7195	132.95	207.885
62.3	41.1612	90.6774	194.542	300.825	308.72									62.3	17.1063	35.879	63.8074	133.108	208.011
62.4	41.2174	90.8188	194.856	300.862	308.723									62.4	17.1331	35.9278	63.9018	133.268	208.137
62.5	41.2817	90.9631	195.167	300.907	308.73									62.5	17.1561	35.9751	63.9938	133.421	208.26
62.6	41.3402	91.1076	195.475	300.948	308.734									62.6	17.1764	36.0211	64.0834	133.57	208.379
62.7	41.3984	91.2515	195.788	300.994	308.74									62.7	17.1959	36.0668	64.1702	133.717	208.493
62.8	41.4565	91.3861	196.097	301.037	308.741									62.8	17.2178	36.1155	64.2554	133.875	208.609
62.9	41.5226	91.5292	196.402	301.082	308.739									62.9	17.2419	36.161	64.3391	134.03	208.728
63	41.5916	91.6902	196.708	301.123	308.742									63	17.2668	36.2093	64.4257	134.186	208.849
63.1	41.6617	91.846	197.025	301.168	308.746									63.1	17.2935	36.2616	64.5152	134.338	208.971
63.2	41.7249	91.9988	197.331	301.202	308.743									63.2	17.3201	36.3105	64.603	134.493	209.09
63.3	41.7868	92.1554	197.638	301.238	308.743									63.3	17.3463	36.3616	64.6919	134.651	209.209
63.4	41.8565	92.3062	197.948	301.277	308.747									63.4	17.3642	36.4067	64.7771	134.8	209.322
63.5	41.9224	92.4557	198.262	301.31	308.751									63.5	17.3871	36.4636	64.866	134.956	209.436
63.6	41.9954	92.6223	198.581	301.353	308.755									63.6	17.4124	36.5227	64.9569	135.113	209.548
63.7	42.0726	92.7897	198.893	301.395	308.761									63.7	17.4324	36.5713	65.0414	135.267	209.656
63.8	42.1482	92.9531	199.197	301.43	308.767									63.8	17.4532	36.6231	65.1286	135.423	209.767
63.9	42.2236	93.1094	199.496	301.455	308.767									63.9	17.4763	36.6764	65.2188	135.579	209.876
64	42.2965	93.2663	199.798	301.485	308.76									64	17.5048	36.7254	65.305	135.743	209.993
64.1	42.3699	93.4361	200.103	301.517	308.759									64.1	17.5271	36.775	65.3919	135.893	210.11
64.2	42.438	93.5875	200.392	301.543	308.762									64.2	17.5466	36.8182	65.4774	136.037	210.216
64.3	42.5191	93.7386	200.69	301.574	308.767									64.3	17.575	36.8685	65.571	136.191	210.335
64.4	42.5957	93.8914	200.992	301.611	308.766									64.4	17.596	36.9105	65.6568	136.345	210.446
64.5	42.6757	94.0539	201.293	301.645	308.765									64.5	17.6179	36.9564	65.7435	136.5	210.561
64.6	42.7566	94.2105	201.586	301.676	308.765									64.6	17.6356	37.0025	65.8292	136.65	210.675
64.7	42.8383	94.3678	201.887	301.717	308.765									64.7	17.6619	37.0545	65.9231	136.802	210.798
64.8	42.9176	94.5277	202.2	301.748	308.761									64.8	17.6887	37.1053	66.014	136.951	210.928
64.9	42.9933	94.6911	202.511	301.778	308.762									64.9	17.7155	37.1554	66.1036	137.102	211.057
65	43.0728	94.8513	202.819	301.809	308.764									65	17.7406	37.207	66.1902	137.26	211.178
65.1	43.1562	95.0006	203.133	301.846	308.771									65.1	17.7631	37.2611	66.2778	137.409	211.306
65.2	43.2406	95.1582	203.449	301.879	308.781									65.2	17.7915	37.3171	66.3667	137.562	211.431
65.3	43.3151	95.3118	203.76	301.904	308.776									65.3	17.818	37.3646	66.4533	137.711	211.551
65.4	43.3899	95.455	204.058	301.933	308.771									65.4	17.8365	37.4063	66.5335	137.853	211.661
65.5	43.4593	95.5995	204.353	301.96	308.769									65.5	17.8584	37.4561	66.6198	137.993	211.773
65.6	43.5335	95.7527	204.661	301.989	308.769									65.6	17.882	37.5037	66.7028	138.141	211.887
65.7	43.6068	95.9117	204.957	302.02	308.766									65.7	17.9046	37.5515	66.7884	138.3	212.005
65.8	43.677	96.0792	205.242	302.051	308.767									65.8	17.9281	37.5911	66.8714	138.454	212.118
65.9	43.7487	96.249	205.537	302.089	308.772									65.9	17.9475	37.6328	66.9564	138.606	212.226
66	43.8149	96.406	205.833	302.116	308.774									66	17.9694	37.6827	67.0382	138.758	212.336
66.1	43.8897	96.5585	206.127	302.144	308.775									66.1	17.9967	37.736	67.1292	138.916	212.448
66.2	43.9594	96.7065	206.426	302.175	308.775									66.2	18.0211	37.7852	67.2173	139.065	212.558
66.3	44.0248	96.8582	206.729	302.206	308.774									66.3	18.0418	37.8308	67.3017	139.212	212.665
66.4	44.1008	96.9979	207.023	302.232	308.773									66.4	18.0684	37.8791	67.3884	139.367	212.778
66.5	44.1732	97.1459	207.334	302.266	308.783									66.5	18.0873	37.9288	67.4769	139.519	212.892
66.6	44.2497	97.3082	207.651	302.299	308.791									66.6	18.108	37.9772	67.562	139.675	213
66.7	44.3166	97.4698	207.958	302.329	308.797									66.7	18.1322	38.0249	67.6483	139.838	213.105
66.8	44.3844	97.6213	208.265	302.356	308.798									66.8	18.1599	38.0768	67.7421	139.999	213.216
66.9	44.4577	97.7611	208.582	302.378	308.798									66.9	18.1882	38.133	67.8343	140.16	213.327
67	44.5402	97.922	208.903	302.407	308.812									67	18.2148	38.1857	67.922	140.323	213.415
67.1	44.6244	98.0852	209.224	302.438	308.826									67.1	18.2408	38.2388	68.0104	140.484	213.515
67.2	44.7066	98.2498	209.54	302.461	308.827									67.2	18.2662	38.2921	68.1013	140.642	213.611
67.3	44.7804	98.4048	209.851	302.48	308.83									67.3	18.2963	38.3457	68.1929	140.792	213.711
67.4	44.8583	98.5598	210.169	302.512	308.836									67.4	18.3176	38.3928	68.2759	140.939	213.81
67.5	44.9374	98.7153	210.489	302.537	308.84									67.5	18.335	38.436	68.357	141.086	213.909
67.6	45.0166	98.8698	210.804	302.563	308.847									67.6	18.3534	38.4802	68.4381	141.234	214.007
67.7	45.0918	99.0237	211.113	302.591	308.847									67.7	18.3707	38.5244	68.5276	141.386	214.108
67.8	45.168	99.1812	211.413	302.616	308.851									67.8	18.3943	38.5778	68.6169	141.532	214.206
67.9	45.2438	99.3327	211.718	302.639	308.854									67.9	18.4208	38.635	68.7044	141.676	214.308
68	45.3272	99.4965	212.035	302.666	308.86									68	18.4471	38.6871	68.7956	141.823	214.413
68.1	45.402	99.6604	212.339	302.684	308.862									68.1	18.48	38.7413	68.8891	141.98	214.523
68.2	45.4789	99.8165	212.633	302.71	308.865									68.2	18.5138	38.7985	68.9823	142.136	214.633
68.3	45.555	99.9624	212.925	302.732	308.865									68.3	18.5421	38.8513	69.0692	142.282	214.731
68.4	45.6252	100.108	213.224	302.755	308.864									68.4	18.5693	38.9099	69.1575	142.427	214.825
68.5	45.6973	100.274	213.523	302.779	308.866									68.5	18.5928	38.9635	69.2466	142.567	214.915
68.6	45.7739	100.434	213.811	302.805	308.868									68.6	18.6118	39.0111	69.3328	142.707	214.999
68.7	45.8509	100.59	214.107	302.826	308.87									68.7	18.6275	39.0523	69.4149	142.835	215.083
68.8	45.9295	100.741	214.405	302.85	308.871									68.8	18.6468	39.0986	69.5009	142.97	215.171
68.9	46.0038	100.897	214.706	302.877	308.876									68.9	18.6709	39.1525	69.5925	143.114	215.266
69	46.0786	101.054	214.992	302.895	308.873									69	18.6935	39.21	69.6889	143.255	215.357
69.1	46.1579	101.213	215.276	302.917	308.876									69.1	18.7146	39.2639	69.7843	143.397	215.451
69.2	46.2389	101.375	215.565	302.938	308.885									69.2	18.7411	39.3174	69.8755	143.542	215.542
69.3	46.3202	101.532	215.855	302.955	308.891									69.3	18.7637	39.3712	69.9628	143.684	215.629
69.4	46.3937	101.685	216.145	302.973	308.892									69.4	18.7889	39.4252	70.0507	143.831	215.723
69.5	46.4732	101.846	216.441	302.99	308.899									69.5	18.8137	39.4688	70.1329	143.974	215.81
69.6	46.5488	102.004	216.732	303.006	308.906									69.6	18.84	39.5151	70.2155	144.12	215.9
69.7	46.6199	102.161	217.039	303.028	308.912									69.7	18.8666	39.5613	70.2959	144.271	215.99
69.8	46.6867	102.318	217.345	303.039	308.91									69.8	18.895	39.6107	70.3809	144.417	216.093
69.9	46.7568	102.484	217.65	303.058	308.914									69.9	18.9149	39.6561	70.4596	144.557	216.19
70	46.8273	102.651	217.945	303.082	308.92									70	18.9416	39.7008	70.5418	144.7	216.287
70.1	46.8934	102.814	218.233	303.098	308.92									70.1	18.9675	39.7531	70.6243	144.847	216.383
70.2	46.9679	102.972	218.532	303.114	308.925									70.2	18.9892	39.8026	70.7013	144.998	216.48
70.3	47.038	103.124	218.826	303.127	308.925									70.3	19.0119	39.849	70.778	145.14	216.573
70.4	47.1131	103.279	219.115	303.141	308.928									70.4	19.0364	39.904	70.8601	145.286	216.665
70.5	47.1788	103.432	219.399	303.153	308.924									70.5	19.0607	39.9558	70.9404	145.428	216.754
70.6	47.2524	103.592	219.682	303.169	308.929									70.6	19.0803	40.0047	71.0238	145.564	216.845
70.7	47.3203	103.747	219.971	303.19	308.937									70.7	19.1069	40.0502	71.1078	145.708	216.933
70.8	47.3858	103.899	220.254	303.202	308.935									70.8	19.1333	40.1003	71.1883	145.849	217.015
70.9	47.4564	104.058	220.532	303.216	308.937									70.9	19.1566	40.1479	71.2686	145.989	217.101
71	47.5239	104.21	220.793	303.227	308.934									71	19.185	40.203	71.3573	146.137	217.197
71.1	47.5954	104.37	221.069	303.247	308.937									71.1	19.2118	40.2502	71.4433	146.283	217.291
71.2	47.6665	104.526	221.361	303.263	308.94									71.2	19.2341	40.2936	71.5284	146.425	217.377
71.3	47.7363	104.684	221.651	303.28	308.948									71.3	19.2582	40.3393	71.6206	146.571	217.462
71.4	47.8064	104.85	221.946	303.296	308.952									71.4	19.279	40.3878	71.7074	146.716	217.544
71.5	47.8771	105.018	222.245	303.314	308.955									71.5	19.3066	40.4413	71.7961	146.862	217.634
71.6	47.9486	105.173	222.542	303.326	308.961									71.6	19.334	40.4938	71.8825	147.004	217.723
71.7	48.0175	105.326	222.844	303.342	308.964									71.7	19.3564	40.5431	71.9652	147.142	217.811
71.8	48.086	105.491	223.134	303.358	308.966									71.8	19.3833	40.5958	72.0543	147.288	217.901
71.9	48.1557	105.657	223.41	303.372	308.967									71.9	19.4081	40.6505	72.1438	147.429	217.993
72	48.2314	105.818	223.694	303.386	308.963									72	19.4335	40.7031	72.2314	147.572	218.088
72.1	48.3036	105.971	223.988	303.399	308.963									72.1	19.4602	40.7564	72.3172	147.718	218.18
72.2	48.3745	106.124	224.278	303.418	308.969									72.2	19.4863	40.8063	72.3992	147.862	218.272
72.3	48.4448	106.279	224.554	303.431	308.972									72.3	19.5097	40.8537	72.4809	148.001	218.355
72.4	48.5148	106.431	224.832	303.44	308.971									72.4	19.536	40.9045	72.5694	148.139	218.446
72.5	48.5876	106.584	225.114	303.451	308.969									72.5	19.5595	40.9548	72.6563	148.277	218.534
72.6	48.6544	106.74	225.384	303.463	308.972									72.6	19.5854	41.0071	72.7486	148.42	218.62
72.7	48.7259	106.899	225.649	303.477	308.971									72.7	19.613	41.0572	72.8404	148.564	218.71
72.8	48.788	107.05	225.912	303.486	308.971									72.8	19.6395	41.1072	72.9343	148.703	218.793
72.9	48.8562	107.2	226.187	303.504	308.975									72.9	19.6639	41.162	73.0281	148.846	218.883
73	48.9284	107.362	226.485	303.525	308.982									73	19.6936	41.2145	73.1209	148.989	218.967
73.1	49.0101	107.522	226.783	303.541	308.984									73.1	19.7208	41.2663	73.2072	149.129	219.047
73.2	49.1014	107.69	227.068	303.563	308.995									73.2	19.7453	41.3163	73.285	149.26	219.127
73.3	49.1878	107.852	227.349	303.581	308.998									73.3	19.7725	41.3678	73.3691	149.398	219.209
73.4	49.2647	108.002	227.633	303.588	308.997									73.4	19.7968	41.4103	73.4537	149.533	219.29
73.5	49.3404	108.149	227.915	303.599	308.994									73.5	19.8212	41.456	73.5457	149.666	219.368
73.6	49.4163	108.301	228.181	303.608	308.992									73.6	19.8491	41.5066	73.6374	149.802	219.444
73.7	49.4866	108.458	228.449	303.614	308.989									73.7	19.8739	41.5579	73.7249	149.94	219.522
73.8	49.5642	108.615	228.735	303.623	308.988									73.8	19.9001	41.6132	73.8067	150.078	219.602
73.9	49.653	108.777	229.016	303.639	308.994									73.9	19.9225	41.6629	73.8888	150.211	219.686
74	49.7362	108.946	229.292	303.649	308.999									74	19.9438	41.7096	73.9734	150.345	219.763
74.1	49.8192	109.112	229.571	303.66	309									74.1	19.9657	41.7595	74.0587	150.479	219.842
74.2	49.8974	109.278	229.852	303.674	309.004									74.2	19.9846	41.8068	74.1389	150.618	219.92
74.3	49.977	109.45	230.126	303.692	309.013									74.3	20.014	41.8579	74.2251	150.756	220
74.4	50.0569	109.607	230.41	303.707	309.017									74.4	20.0422	41.9092	74.3076	150.889	220.078
74.5	50.1412	109.767	230.694	303.718	309.021									74.5	20.0666	41.9534	74.3879	151.021	220.152
74.6	50.2143	109.922	230.966	303.724	309.025									74.6	20.0925	42.0019	74.4735	151.161	220.229
74.7	50.2902	110.079	231.256	303.726	309.025									74.7	20.1156	42.0506	74.5568	151.304	220.298
74.8	50.3578	110.23	231.539	303.735	309.029									74.8	20.1366	42.0982	74.6369	151.44	220.37
74.9	50.4292	110.378	231.817	303.747	309.031									74.9	20.1605	42.1465	74.7265	151.576	220.44
75	50.4973	110.53	232.091	303.752	309.03									75	20.1786	42.1928	74.8099	151.705	220.503
75.1	50.5708	110.684	232.364	303.76	309.031									75.1	20.2005	42.2423	74.8966	151.842	220.574
75.2	50.6424	110.832	232.624	303.764	309.025									75.2	20.2227	42.285	74.9813	151.98	220.639
75.3	50.7155	110.992	232.878	303.773	309.021									75.3	20.2439	42.3285	75.0615	152.124	220.707
75.4	50.7887	111.139	233.141	303.776	309.014									75.4	20.2665	42.3721	75.1406	152.266	220.778
75.5	50.8681	111.284	233.413	303.786	309.012									75.5	20.2927	42.42	75.224	152.411	220.847
75.6	50.9423	111.426	233.679	303.795	309.011									75.6	20.3205	42.475	75.3108	152.554	220.918
75.7	51.017	111.564	233.941	303.807	309.013									75.7	20.3454	42.5249	75.3929	152.693	220.984
75.8	51.0967	111.722	234.196	303.816	309.015									75.8	20.3757	42.5767	75.4778	152.835	221.058
75.9	51.1766	111.886	234.452	303.83	309.018									75.9	20.3999	42.6224	75.5643	152.974	221.131
76	51.2627	112.048	234.716	303.839	309.026									76	20.4242	42.6733	75.6467	153.115	221.203
76.1	51.353	112.214	234.986	303.854	309.037									76.1	20.4485	42.7254	75.7322	153.253	221.276
76.2	51.4283	112.37	235.248	303.86	309.044									76.2	20.4717	42.7734	75.8176	153.382	221.35
76.3	51.4913	112.535	235.5	303.867	309.048									76.3	20.4984	42.8234	75.9111	153.515	221.425
76.4	51.5533	112.69	235.758	303.873	309.048									76.4	20.5238	42.872	76.0074	153.654	221.498
76.5	51.6228	112.841	236.013	303.882	309.05									76.5	20.5503	42.9181	76.0951	153.792	221.568
76.6	51.6889	112.99	236.264	303.888	309.053									76.6	20.5728	42.9652	76.1815	153.925	221.636
76.7	51.7611	113.14	236.526	303.899	309.052									76.7	20.5972	43.0127	76.2626	154.06	221.7
76.8	51.8318	113.302	236.79	303.906	309.056									76.8	20.6199	43.0614	76.3498	154.192	221.765
76.9	51.9035	113.467	237.045	303.91	309.057									76.9	20.6407	43.1077	76.4376	154.321	221.83
77	51.9745	113.631	237.301	303.913	309.05									77	20.6704	43.1589	76.5372	154.457	221.904
77.1	52.0472	113.789	237.571	303.921	309.05									77.1	20.6997	43.2093	76.634	154.587	221.973
77.2	52.109	113.937	237.831	303.924	309.044									77.2	20.7156	43.2551	76.7198	154.713	222.036
77.3	52.1789	114.089	238.094	303.934	309.049									77.3	20.7455	43.3036	76.8146	154.843	222.102
77.4	52.2532	114.242	238.363	303.939	309.051									77.4	20.7695	43.3588	76.9086	154.97	222.17
77.5	52.3278	114.396	238.633	303.947	309.048									77.5	20.7975	43.4113	77.0021	155.1	222.241
77.6	52.4001	114.552	238.9	303.949	309.049									77.6	20.8199	43.4608	77.0878	155.228	222.311
77.7	52.4692	114.711	239.159	303.958	309.058									77.7	20.8426	43.5097	77.1721	155.361	222.375
77.8	52.5395	114.871	239.415	303.96	309.06									77.8	20.867	43.5618	77.2467	155.496	222.441
77.9	52.6126	115.03	239.676	303.969	309.064									77.9	20.8887	43.6158	77.3257	155.626	222.507
78	52.6899	115.196	239.946	303.975	309.065									78	20.9115	43.6685	77.4074	155.757	222.576
78.1	52.7634	115.356	240.215	303.981	309.065									78.1	20.9341	43.7181	77.4943	155.888	222.637
78.2	52.8379	115.513	240.476	303.992	309.068									78.2	20.9531	43.7663	77.5701	156.015	222.697
78.3	52.9134	115.668	240.726	304	309.075									78.3	20.9759	43.8167	77.6447	156.145	222.763
78.4	52.9926	115.826	240.98	304.011	309.084									78.4	20.9947	43.8615	77.7227	156.272	222.825
78.5	53.0605	115.983	241.225	304.021	309.087									78.5	21.0179	43.9141	77.8011	156.399	222.885
78.6	53.1344	116.131	241.475	304.022	309.088									78.6	21.0449	43.9708	77.8842	156.529	222.958
78.7	53.2075	116.286	241.735	304.027	309.087									78.7	21.0693	44.0184	77.965	156.66	223.023
78.8	53.2852	116.448	242.008	304.037	309.093									78.8	21.0883	44.065	78.0459	156.788	223.087
78.9	53.3641	116.599	242.27	304.048	309.101									78.9	21.11	44.1163	78.1295	156.92	223.155
79	53.4415	116.764	242.528	304.059	309.109									79	21.1348	44.1646	78.2094	157.057	223.221
79.1	53.5175	116.912	242.775	304.063	309.113									79.1	21.1557	44.2133	78.2851	157.191	223.284
79.2	53.593	117.062	243.018	304.07	309.119									79.2	21.1812	44.2643	78.3707	157.329	223.35
79.3	53.6709	117.213	243.271	304.079	309.126									79.3	21.2095	44.3192	78.4559	157.469	223.421
79.4	53.7415	117.365	243.517	304.084	309.126									79.4	21.2324	44.369	78.537	157.6	223.485
79.5	53.808	117.509	243.762	304.086	309.12									79.5	21.2563	44.4206	78.6238	157.73	223.548
79.6	53.8863	117.672	244.009	304.091	309.125									79.6	21.2821	44.4701	78.7056	157.86	223.607
79.7	53.9598	117.83	244.255	304.094	309.123									79.7	21.3049	44.5175	78.7875	157.981	223.67
79.8	54.0345	117.992	244.501	304.1	309.125									79.8	21.3275	44.5668	78.8739	158.101	223.732
79.9	54.1114	118.148	244.733	304.105	309.125									79.9	21.3527	44.6184	78.9546	158.22	223.791
80	54.1814	118.298	244.971	304.109	309.118									80	21.3833	44.6679	79.0373	158.342	223.847
80.1	54.2652	118.454	245.219	304.113	309.121									80.1	21.4074	44.7163	79.1193	158.467	223.901
80.2	54.344	118.616	245.472	304.126	309.127									80.2	21.435	44.7671	79.1969	158.599	223.962
80.3	54.4123	118.766	245.711	304.127	309.12									80.3	21.4645	44.8221	79.2802	158.733	224.027
80.4	54.4795	118.922	245.955	304.13	309.12									80.4	21.4896	44.8671	79.366	158.867	224.09
80.5	54.5484	119.076	246.209	304.128	309.116									80.5	21.5118	44.9146	79.453	159.002	224.15
80.6	54.6296	119.231	246.462	304.137	309.118									80.6	21.5408	44.9647	79.5416	159.135	224.213
80.7	54.7054	119.384	246.705	304.14	309.114									80.7	21.5638	45.0133	79.6276	159.261	224.271
80.8	54.7829	119.54	246.929	304.145	309.116									80.8	21.5887	45.0606	79.7108	159.388	224.329
80.9	54.8629	119.703	247.166	304.154	309.125									80.9	21.615	45.1076	79.7956	159.516	224.386
81	54.9365	119.863	247.414	304.161	309.129									81	21.6395	45.1558	79.879	159.638	224.439
81.1	55.0109	120.021	247.656	304.164	309.13									81.1	21.6652	45.2083	79.9688	159.753	224.497
81.2	55.09	120.174	247.896	304.168	309.128									81.2	21.6882	45.2544	80.0537	159.867	224.556
81.3	55.1654	120.326	248.124	304.171	309.131									81.3	21.7143	45.307	80.1425	159.987	224.618
81.4	55.2389	120.484	248.349	304.173	309.133									81.4	21.7379	45.3577	80.2246	160.102	224.678
81.5	55.314	120.644	248.573	304.178	309.132									81.5	21.7646	45.4103	80.3081	160.228	224.738
81.6	55.3866	120.817	248.802	304.185	309.131									81.6	21.7895	45.4607	80.3883	160.354	224.797
81.7	55.46	120.984	249.031	304.192	309.13									81.7	21.8111	45.506	80.468	160.483	224.851
81.8	55.5326	121.145	249.272	304.201	309.134									81.8	21.8362	45.5575	80.5518	160.618	224.909
81.9	55.6088	121.316	249.523	304.212	309.143									81.9	21.8567	45.6044	80.631	160.743	224.966
82	55.6889	121.477	249.749	304.217	309.147									82	21.8783	45.6498	80.7104	160.869	225.018
82.1	55.7637	121.638	249.963	304.224	309.15									82.1	21.9054	45.7016	80.8036	161	225.077
82.2	55.8367	121.803	250.182	304.226	309.154									82.2	21.9325	45.7522	80.8928	161.129	225.13
82.3	55.9053	121.964	250.42	304.233	309.15									82.3	21.956	45.8017	80.976	161.252	225.181
82.4	55.9835	122.123	250.651	304.241	309.148									82.4	21.9803	45.8515	81.0577	161.371	225.236
82.5	56.058	122.284	250.891	304.248	309.152									82.5	22.0035	45.8986	81.1417	161.489	225.288
82.6	56.1301	122.451	251.124	304.254	309.15									82.6	22.0268	45.9498	81.2313	161.61	225.341
82.7	56.2044	122.618	251.358	304.263	309.153									82.7	22.0484	45.9995	81.3163	161.732	225.397
82.8	56.2783	122.77	251.601	304.277	309.159									82.8	22.0743	46.0496	81.4047	161.853	225.455
82.9	56.3543	122.928	251.839	304.282	309.164									82.9	22.0975	46.0927	81.4831	161.972	225.51
83	56.4315	123.089	252.076	304.286	309.167									83	22.1228	46.1457	81.563	162.096	225.566
83.1	56.507	123.232	252.307	304.289	309.171									83.1	22.1444	46.1928	81.6416	162.217	225.619
83.2	56.5826	123.379	252.552	304.292	309.168									83.2	22.1666	46.2425	81.7224	162.343	225.675
83.3	56.6596	123.533	252.795	304.303	309.175									83.3	22.194	46.2918	81.8071	162.474	225.733
83.4	56.7277	123.685	253.021	304.305	309.171									83.4	22.2159	46.3432	81.8926	162.606	225.788
83.5	56.8022	123.831	253.255	304.311	309.173									83.5	22.2416	46.3876	81.977	162.733	225.84
83.6	56.8767	123.983	253.486	304.318	309.177									83.6	22.266	46.4343	82.0612	162.859	225.89
83.7	56.9488	124.139	253.705	304.326	309.18									83.7	22.2894	46.4808	82.1474	162.983	225.937
83.8	57.023	124.298	253.915	304.329	309.176									83.8	22.31	46.5264	82.2292	163.1	225.985
83.9	57.1027	124.456	254.133	304.337	309.171									83.9	22.3338	46.5717	82.311	163.218	226.03
84	57.1832	124.614	254.36	304.344	309.17									84	22.3566	46.6236	82.3926	163.339	226.076
84.1	57.2658	124.765	254.586	304.352	309.175									84.1	22.3805	46.6781	82.4755	163.458	226.123
84.2	57.3449	124.924	254.809	304.36	309.176									84.2	22.4059	46.7302	82.5568	163.581	226.179
84.3	57.4195	125.091	255.018	304.363	309.174									84.3	22.4362	46.7818	82.6422	163.707	226.235
84.4	57.4968	125.254	255.23	304.369	309.17									84.4	22.4586	46.8273	82.7288	163.827	226.284
84.5	57.5731	125.42	255.459	304.375	309.173									84.5	22.4864	46.8756	82.8217	163.954	226.337
84.6	57.6511	125.592	255.683	304.381	309.177									84.6	22.51	46.9218	82.9094	164.08	226.389
84.7	57.7217	125.754	255.906	304.384	309.183									84.7	22.5296	46.9685	82.9856	164.204	226.433
84.8	57.8011	125.917	256.136	304.392	309.192									84.8	22.5547	47.0131	83.0668	164.327	226.485
84.9	57.8822	126.073	256.364	304.399	309.199									84.9	22.5827	47.0602	83.1524	164.449	226.538
85	57.9524	126.223	256.584	304.404	309.201									85	22.6075	47.1141	83.2343	164.573	226.59
85.1	58.0348	126.389	256.801	304.412	309.204									85.1	22.6296	47.1622	83.3151	164.695	226.637
85.2	58.1182	126.552	257.021	304.424	309.212									85.2	22.6554	47.2062	83.4053	164.817	226.686
85.3	58.1946	126.716	257.245	304.435	309.214									85.3	22.6788	47.2536	83.4931	164.934	226.728
85.4	58.2715	126.887	257.47	304.446	309.215									85.4	22.6983	47.2968	83.5786	165.049	226.768
85.5	58.3446	127.056	257.68	304.451	309.214									85.5	22.7216	47.341	83.6655	165.169	226.814
85.6	58.4177	127.224	257.886	304.458	309.217									85.6	22.7456	47.386	83.7467	165.279	226.858
85.7	58.4942	127.392	258.095	304.469	309.221									85.7	22.7717	47.4373	83.8324	165.397	226.906
85.8	58.5739	127.553	258.292	304.478	309.221									85.8	22.7966	47.4872	83.9205	165.514	226.955
85.9	58.6508	127.701	258.485	304.482	309.219									85.9	22.8212	47.5367	84.0016	165.631	227.005
86	58.7242	127.851	258.687	304.486	309.221									86	22.8454	47.5835	84.0836	165.748	227.051
86.1	58.7987	128.002	258.898	304.484	309.218									86.1	22.8669	47.625	84.1662	165.865	227.098
86.2	58.8735	128.169	259.107	304.489	309.218									86.2	22.8889	47.6678	84.2476	165.98	227.145
86.3	58.9497	128.335	259.308	304.495	309.215									86.3	22.9129	47.7144	84.328	166.099	227.192
86.4	59.0216	128.49	259.505	304.494	309.212									86.4	22.9367	47.7597	84.4082	166.216	227.241
86.5	59.1011	128.652	259.718	304.498	309.214									86.5	22.9593	47.8117	84.4881	166.339	227.287
86.6	59.1749	128.816	259.926	304.507	309.219									86.6	22.9851	47.861	84.5674	166.457	227.331
86.7	59.2469	128.965	260.122	304.509	309.218									86.7	23.0073	47.9102	84.644	166.579	227.376
86.8	59.3236	129.113	260.328	304.513	309.216									86.8	23.0329	47.9593	84.7246	166.7	227.424
86.9	59.4001	129.25	260.541	304.516	309.219									86.9	23.0551	48.0051	84.8023	166.817	227.467
87	59.4776	129.397	260.759	304.519	309.222									87	23.0774	48.0559	84.8808	166.94	227.512
87.1	59.5573	129.541	260.969	304.522	309.228									87.1	23.102	48.1098	84.9663	167.059	227.558
87.2	59.6343	129.684	261.173	304.527	309.228									87.2	23.127	48.1619	85.0404	167.172	227.601
87.3	59.7112	129.839	261.379	304.536	309.229									87.3	23.1516	48.2143	85.1204	167.283	227.644
87.4	59.7834	129.998	261.594	304.542	309.233									87.4	23.1755	48.2599	85.199	167.395	227.689
87.5	59.8585	130.156	261.812	304.549	309.232									87.5	23.2038	48.3112	85.2758	167.508	227.728
87.6	59.9312	130.307	262.007	304.551	309.231									87.6	23.2288	48.3599	85.3531	167.619	227.765
87.7	60.011	130.46	262.214	304.558	309.236									87.7	23.2499	48.4039	85.4364	167.727	227.804
87.8	60.0942	130.622	262.44	304.567	309.242									87.8	23.2739	48.4501	85.5168	167.838	227.844
87.9	60.1744	130.776	262.651	304.573	309.242									87.9	23.2977	48.4929	85.5913	167.951	227.888
88	60.2464	130.925	262.859	304.577	309.241									88	23.3205	48.5379	85.6717	168.069	227.929
88.1	60.3201	131.086	263.062	304.579	309.242									88.1	23.3438	48.5874	85.7561	168.183	227.974
88.2	60.3981	131.238	263.266	304.583	309.244									88.2	23.3678	48.6344	85.8355	168.302	228.013
88.3	60.4723	131.394	263.463	304.587	309.251									88.3	23.3937	48.6832	85.9175	168.416	228.056
88.4	60.5478	131.561	263.669	304.592	309.255									88.4	23.4188	48.7343	86.0024	168.525	228.103
88.5	60.6266	131.727	263.871	304.594	309.253									88.5	23.4423	48.7869	86.0839	168.635	228.147
88.6	60.709	131.89	264.065	304.6	309.257									88.6	23.472	48.8418	86.1743	168.753	228.193
88.7	60.7868	132.044	264.25	304.601	309.261									88.7	23.4957	48.8876	86.2563	168.863	228.231
88.8	60.8675	132.204	264.45	304.608	309.263									88.8	23.5232	48.9347	86.3366	168.967	228.274
88.9	60.9464	132.362	264.65	304.612	309.266									88.9	23.5452	48.9836	86.4192	169.075	228.318
89	61.0238	132.517	264.837	304.617	309.267									89	23.5689	49.0413	86.5069	169.185	228.366
89.1	61.0993	132.679	265.021	304.621	309.271									89.1	23.5951	49.101	86.5901	169.294	228.415
89.2	61.1775	132.838	265.204	304.625	309.275									89.2	23.618	49.155	86.6716	169.401	228.457
89.3	61.2534	132.99	265.388	304.629	309.274									89.3	23.6384	49.2046	86.7518	169.51	228.495
89.4	61.3249	133.149	265.562	304.627	309.268									89.4	23.6597	49.2536	86.8373	169.616	228.531
89.5	61.4019	133.309	265.731	304.63	309.267									89.5	23.6865	49.2989	86.9253	169.727	228.572
89.6	61.4812	133.464	265.903	304.637	309.273									89.6	23.7124	49.3479	87.0069	169.832	228.611
89.7	61.5614	133.626	266.068	304.644	309.279									89.7	23.7419	49.4026	87.0911	169.94	228.655
89.8	61.6353	133.779	266.229	304.644	309.278									89.8	23.7674	49.456	87.1753	170.05	228.696
89.9	61.7095	133.937	266.4	304.649	309.281									89.9	23.7992	49.5109	87.2645	170.167	228.738
90	61.7902	134.091	266.569	304.654	309.285									90	23.827	49.5631	87.3503	170.287	228.779
90.1	61.8729	134.242	266.723	304.652	309.286									90.1	23.8568	49.6112	87.4368	170.405	228.818
90.2	61.9499	134.401	266.877	304.658	309.291									90.2	23.8796	49.6537	87.5223	170.521	228.853
90.3	62.0253	134.561	267.044	304.66	309.296									90.3	23.9034	49.6989	87.6105	170.632	228.893
90.4	62.0993	134.715	267.214	304.659	309.294									90.4	23.9279	49.7506	87.6972	170.754	228.934
90.5	62.1761	134.87	267.379	304.657	309.287									90.5	23.9558	49.8038	87.7839	170.873	228.972
90.6	62.2512	135.015	267.531	304.652	309.279									90.6	23.9827	49.8486	87.871	170.988	229.01
90.7	62.3222	135.164	267.687	304.644	309.272									90.7	24.0069	49.8961	87.9552	171.096	229.046
90.8	62.3878	135.324	267.853	304.643	309.265									90.8	24.0315	49.9458	88.0452	171.209	229.083
90.9	62.4572	135.48	268.032	304.647	309.267									90.9	24.0543	49.9902	88.1301	171.321	229.119
91	62.5316	135.645	268.215	304.652	309.269									91	24.0766	50.0332	88.2105	171.436	229.15
91.1	62.6027	135.804	268.393	304.651	309.269									91.1	24.0999	50.079	88.288	171.552	229.186
91.2	62.6785	135.966	268.562	304.654	309.269									91.2	24.1255	50.1324	88.372	171.668	229.226
91.3	62.7553	136.132	268.734	304.66	309.276									91.3	24.1475	50.1806	88.4495	171.782	229.262
91.4	62.8265	136.296	268.914	304.663	309.277									91.4	24.1704	50.2284	88.5286	171.898	229.297
91.5	62.8981	136.465	269.097	304.663	309.279									91.5	24.2024	50.285	88.6139	172.017	229.339
91.6	62.9763	136.628	269.277	304.668	309.281									91.6	24.2281	50.3335	88.6963	172.132	229.375
91.7	63.0451	136.781	269.441	304.665	309.281									91.7	24.2531	50.3864	88.779	172.252	229.416
91.8	63.1259	136.943	269.617	304.667	309.284									91.8	24.277	50.4326	88.8582	172.365	229.448
91.9	63.1958	137.108	269.788	304.664	309.286									91.9	24.3016	50.477	88.9343	172.476	229.479
92	63.2694	137.268	269.963	304.666	309.29									92	24.3259	50.5219	89.014	172.587	229.515
92.1	63.3456	137.417	270.141	304.671	309.297									92.1	24.3484	50.5715	89.0948	172.699	229.559
92.2	63.4245	137.573	270.312	304.678	309.299									92.2	24.3732	50.6238	89.1743	172.817	229.603
92.3	63.4993	137.735	270.474	304.678	309.302									92.3	24.4018	50.6823	89.2558	172.929	229.64
92.4	63.5782	137.914	270.646	304.686	309.308									92.4	24.4252	50.7357	89.3377	173.039	229.675
92.5	63.656	138.083	270.816	304.689	309.311									92.5	24.4491	50.7882	89.4142	173.148	229.709
92.6	63.7367	138.244	270.99	304.692	309.315									92.6	24.4753	50.8406	89.4973	173.256	229.746
92.7	63.8146	138.4	271.172	304.698	309.315									92.7	24.5016	50.8915	89.5802	173.356	229.779
92.8	63.8937	138.567	271.349	304.702	309.313									92.8	24.5244	50.9334	89.66	173.46	229.811
92.9	63.9654	138.725	271.517	304.705	309.314									92.9	24.5499	50.9812	89.7379	173.568	229.843
93	64.0392	138.87	271.695	304.708	309.318									93	24.573	51.0265	89.8189	173.66	229.874
93.1	64.1125	139.014	271.864	304.708	309.318									93.1	24.5987	51.069	89.899	173.755	229.905
93.2	64.1911	139.162	272.035	304.709	309.318									93.2	24.6247	51.1153	89.9776	173.856	229.939
93.3	64.2654	139.311	272.218	304.715	309.318									93.3	24.6487	51.1592	90.0594	173.968	229.977
93.4	64.3352	139.451	272.395	304.717	309.316									93.4	24.6742	51.2068	90.1385	174.072	230.013
93.5	64.4162	139.603	272.579	304.728	309.321									93.5	24.6976	51.2553	90.2214	174.176	230.044
93.6	64.4898	139.766	272.766	304.726	309.324									93.6	24.7212	51.3001	90.2992	174.277	230.081
93.7	64.5639	139.906	272.937	304.728	309.327									93.7	24.743	51.3448	90.3785	174.374	230.113
93.8	64.6368	140.052	273.113	304.728	309.324									93.8	24.7679	51.3946	90.4598	174.472	230.145
93.9	64.71	140.202	273.291	304.729	309.32									93.9	24.7986	51.4477	90.5433	174.582	230.184
94	64.7893	140.357	273.453	304.73	309.321									94	24.8244	51.4932	90.6245	174.685	230.214
94.1	64.8674	140.514	273.605	304.736	309.322									94.1	24.8489	51.5354	90.706	174.783	230.244
94.2	64.9497	140.673	273.741	304.741	309.32									94.2	24.873	51.5822	90.7875	174.887	230.274
94.3	65.0321	140.825	273.88	304.745	309.325									94.3	24.8969	51.6276	90.8661	174.988	230.304
94.4	65.1086	140.983	274.022	304.745	309.327									94.4	24.923	51.6763	90.9454	175.091	230.331
94.5	65.1841	141.15	274.165	304.742	309.325									94.5	24.9457	51.7237	91.0262	175.194	230.358
94.6	65.2632	141.314	274.313	304.741	309.325									94.6	24.9684	51.7673	91.1091	175.299	230.391
94.7	65.3427	141.481	274.455	304.741	309.326									94.7	24.9883	51.8093	91.1858	175.401	230.423
94.8	65.4219	141.669	274.598	304.74	309.323									94.8	25.0146	51.8565	91.2731	175.506	230.463
94.9	65.5033	141.86	274.741	304.745	309.323									94.9	25.0406	51.905	91.3589	175.607	230.5
95	65.5806	142.03	274.875	304.742	309.315									95	25.0632	51.9533	91.4395	175.711	230.53
95.1	65.6587	142.197	275.007	304.745	309.316									95.1	25.0885	52.0027	91.5229	175.815	230.56
95.2	65.7365	142.357	275.152	304.746	309.324									95.2	25.113	52.046	91.6015	175.912	230.59
95.3	65.8182	142.513	275.299	304.75	309.321									95.3	25.1411	52.0947	91.6826	176.009	230.621
95.4	65.8934	142.665	275.443	304.75	309.321									95.4	25.165	52.1455	91.7677	176.116	230.65
95.5	65.9652	142.823	275.587	304.751	309.321									95.5	25.1913	52.1951	91.8501	176.221	230.682
95.6	66.0324	142.969	275.732	304.748	309.32									95.6	25.2062	52.2393	91.9235	176.321	230.703
95.7	66.0991	143.119	275.88	304.747	309.318									95.7	25.2262	52.2858	91.9994	176.419	230.73
95.8	66.1583	143.268	276.03	304.749	309.317									95.8	25.2478	52.3293	92.0775	176.511	230.754
95.9	66.2203	143.419	276.169	304.749	309.315									95.9	25.2749	52.3818	92.1613	176.615	230.784
96	66.2907	143.572	276.306	304.745	309.312									96	25.2962	52.4259	92.2415	176.719	230.813
96.1	66.3587	143.734	276.453	304.748	309.312									96.1	25.3198	52.4737	92.3256	176.826	230.844
96.2	66.4279	143.881	276.593	304.749	309.308									96.2	25.3432	52.5171	92.4052	176.932	230.878
96.3	66.5004	144.015	276.725	304.747	309.306									96.3	25.3717	52.5699	92.4913	177.033	230.917
96.4	66.5719	144.157	276.859	304.748	309.302									96.4	25.3976	52.6207	92.5705	177.138	230.952
96.5	66.6499	144.32	277.005	304.756	309.31									96.5	25.4214	52.6684	92.6484	177.244	230.985
96.6	66.73	144.488	277.155	304.767	309.319									96.6	25.4416	52.7152	92.7268	177.342	231.016
96.7	66.8004	144.652	277.296	304.776	309.319									96.7	25.4634	52.7671	92.8073	177.444	231.047
96.8	66.8775	144.82	277.436	304.789	309.327									96.8	25.4881	52.8148	92.8853	177.547	231.077
96.9	66.9554	144.985	277.575	304.793	309.329									96.9	25.5118	52.8607	92.9631	177.648	231.106
97	67.0306	145.141	277.698	304.79	309.329									97	25.5389	52.9107	93.0491	177.752	231.138
97.1	67.1096	145.304	277.832	304.793	309.329									97.1	25.5681	52.9626	93.1378	177.86	231.17
97.2	67.19	145.471	277.967	304.797	309.329									97.2	25.594	53.0147	93.2191	177.966	231.199
97.3	67.2714	145.639	278.099	304.798	309.329									97.3	25.6169	53.0635	93.2963	178.069	231.228
97.4	67.3518	145.801	278.23	304.799	309.331									97.4	25.6432	53.1101	93.3733	178.166	231.255
97.5	67.4279	145.956	278.364	304.8	309.331									97.5	25.6672	53.1591	93.4575	178.268	231.283
97.6	67.5122	146.116	278.496	304.803	309.335									97.6	25.6862	53.2074	93.5356	178.37	231.311
97.7	67.5878	146.284	278.618	304.8	309.334									97.7	25.7095	53.2585	93.6138	178.465	231.338
97.8	67.6699	146.453	278.743	304.804	309.339									97.8	25.7337	53.3055	93.6923	178.555	231.359
97.9	67.7448	146.616	278.868	304.805	309.336									97.9	25.7564	53.3544	93.7692	178.654	231.388
98	67.8189	146.777	278.992	304.809	309.337									98	25.7758	53.399	93.8481	178.75	231.415
98.1	67.8917	146.932	279.125	304.813	309.336									98.1	25.8004	53.4512	93.9267	178.847	231.443
98.2	67.9664	147.079	279.251	304.814	309.332									98.2	25.8214	53.5057	94.0045	178.942	231.473
98.3	68.0445	147.229	279.376	304.815	309.337									98.3	25.8453	53.5575	94.0834	179.036	231.499
98.4	68.1223	147.385	279.51	304.818	309.341									98.4	25.8697	53.6048	94.1617	179.139	231.527
98.5	68.199	147.536	279.634	304.813	309.337									98.5	25.8955	53.6534	94.2377	179.242	231.555
98.6	68.2846	147.688	279.754	304.82	309.341									98.6	25.9233	53.6996	94.3214	179.339	231.584
98.7	68.3667	147.849	279.877	304.82	309.341									98.7	25.9497	53.7492	94.3971	179.433	231.615
98.8	68.4526	148.001	280.002	304.819	309.339									98.8	25.9719	53.7999	94.4766	179.532	231.648
98.9	68.5396	148.158	280.126	304.821	309.342									98.9	25.9999	53.8583	94.5559	179.633	231.679
99	68.6278	148.322	280.253	304.827	309.347									99	26.0222	53.9076	94.6311	179.73	231.708
99.1	68.713	148.482	280.382	304.834	309.355									99.1	26.0486	53.9552	94.7123	179.831	231.738
99.2	68.8009	148.64	280.512	304.838	309.362									99.2	26.0703	54.0065	94.7914	179.929	231.767
99.3	68.8897	148.803	280.64	304.842	309.364									99.3	26.0967	54.0603	94.8761	180.025	231.794
99.4	68.9637	148.955	280.76	304.842	309.365									99.4	26.1206	54.1131	94.9603	180.12	231.821
99.5	69.0398	149.104	280.888	304.842	309.366									99.5	26.1458	54.1645	95.0444	180.21	231.85
99.6	69.1139	149.262	281.011	304.837	309.365									99.6	26.1729	54.2167	95.1266	180.303	231.881
99.7	69.1934	149.426	281.138	304.838	309.368									99.7	26.1999	54.2722	95.2063	180.4	231.911
99.8	69.273	149.59	281.271	304.839	309.368									99.8	26.228	54.3262	95.2872	180.497	231.943
99.9	69.3474	149.743	281.404	304.844	309.368									99.9	26.2522	54.3774	95.3692	180.591	231.969
100	69.4215	149.897	281.531	304.84	309.367									100	26.272	54.4227	95.442	180.682	231.99
100.1	69.4873	150.061	281.656	304.844	309.366									100.1	26.3002	54.4737	95.5208	180.779	232.019
100.2	69.5543	150.22	281.777	304.845	309.368									100.2	26.3269	54.5234	95.5969	180.871	232.048
100.3	69.6235	150.368	281.891	304.845	309.372									100.3	26.3524	54.5681	95.6774	180.962	232.077
100.4	69.695	150.518	282.005	304.85	309.37									100.4	26.3772	54.6163	95.7567	181.056	232.109
100.5	69.7772	150.675	282.126	304.853	309.371									100.5	26.3978	54.6655	95.83	181.142	232.133
100.6	69.8555	150.833	282.235	304.858	309.376									100.6	26.4241	54.7109	95.9035	181.234	232.157
100.7	69.9298	150.989	282.345	304.864	309.377									100.7	26.4499	54.758	95.9772	181.333	232.183
100.8	70.0041	151.138	282.461	304.864	309.383									100.8	26.4756	54.8027	96.0572	181.436	232.209
100.9	70.0791	151.286	282.573	304.863	309.386									100.9	26.4995	54.8491	96.1321	181.534	232.236
101	70.1581	151.441	282.681	304.864	309.383									101	26.5268	54.8968	96.2099	181.639	232.264
101.1	70.2383	151.599	282.795	304.867	309.383									101.1	26.5513	54.9424	96.2911	181.747	232.285
101.2	70.3186	151.756	282.908	304.868	309.385									101.2	26.579	54.9897	96.3708	181.846	232.308
101.3	70.3971	151.912	283.021	304.867	309.383									101.3	26.6046	55.0391	96.4487	181.944	232.328
101.4	70.4749	152.065	283.135	304.87	309.384									101.4	26.6267	55.0843	96.5219	182.042	232.349
101.5	70.5543	152.222	283.238	304.871	309.386									101.5	26.652	55.1281	96.5975	182.141	232.368
101.6	70.6342	152.389	283.346	304.878	309.393									101.6	26.6769	55.1761	96.68	182.243	232.386
101.7	70.7136	152.551	283.451	304.884	309.393									101.7	26.7031	55.2238	96.7645	182.342	232.412
101.8	70.7901	152.718	283.554	304.885	309.395									101.8	26.7299	55.2714	96.8496	182.446	232.439
101.9	70.862	152.872	283.65	304.882	309.393									101.9	26.7564	55.3198	96.9293	182.542	232.467
102	70.9406	153.036	283.755	304.883	309.387									102	26.7789	55.363	97.0059	182.626	232.49
102.1	71.0202	153.194	283.863	304.889	309.392									102.1	26.8005	55.4079	97.0829	182.712	232.512
102.2	71.0992	153.346	283.969	304.891	309.402									102.2	26.8245	55.4589	97.1597	182.798	232.535
102.3	71.1836	153.5	284.074	304.896	309.411									102.3	26.8469	55.5078	97.2358	182.883	232.557
102.4	71.2627	153.658	284.175	304.899	309.411									102.4	26.8671	55.5529	97.312	182.97	232.579
102.5	71.3421	153.82	284.277	304.903	309.415									102.5	26.8891	55.6014	97.3911	183.06	232.602
102.6	71.4145	153.971	284.378	304.903	309.412									102.6	26.9137	55.6529	97.4723	183.149	232.623
102.7	71.4917	154.122	284.474	304.902	309.413									102.7	26.9414	55.7011	97.554	183.239	232.645
102.8	71.5693	154.288	284.571	304.899	309.411									102.8	26.9659	55.7436	97.6317	183.325	232.663
102.9	71.6482	154.444	284.671	304.9	309.411									102.9	26.9908	55.7931	97.716	183.415	232.686
103	71.73	154.603	284.771	304.897	309.413									103	27.0162	55.8448	97.7975	183.513	232.715
103.1	71.8153	154.776	284.872	304.91	309.42									103.1	27.0386	55.8955	97.8748	183.606	232.741
103.2	71.8895	154.931	284.968	304.912	309.421									103.2	27.0621	55.9449	97.9472	183.689	232.765
103.3	71.965	155.09	285.064	304.91	309.419									103.3	27.0845	55.9938	98.0286	183.771	232.787
103.4	72.0478	155.256	285.168	304.914	309.42									103.4	27.1121	56.04	98.1101	183.856	232.811
103.5	72.13	155.41	285.265	304.913	309.423									103.5	27.1335	56.0835	98.1942	183.943	232.827
103.6	72.2079	155.569	285.368	304.913	309.422									103.6	27.1592	56.1309	98.2742	184.034	232.846
103.7	72.2891	155.738	285.466	304.91	309.425									103.7	27.185	56.1757	98.357	184.118	232.867
103.8	72.3711	155.906	285.568	304.916	309.431									103.8	27.2099	56.2238	98.4429	184.207	232.89
103.9	72.4501	156.071	285.666	304.92	309.435									103.9	27.2316	56.2738	98.5298	184.298	232.916
104	72.5251	156.23	285.755	304.92	309.428									104	27.2531	56.32	98.6154	184.384	232.938
104.1	72.6067	156.389	285.854	304.921	309.427									104.1	27.2812	56.3682	98.6985	184.473	232.959
104.2	72.6853	156.548	285.951	304.923	309.427									104.2	27.3075	56.4129	98.7767	184.562	232.983
104.3	72.7602	156.712	286.047	304.925	309.427									104.3	27.3326	56.4551	98.8534	184.649	233.003
104.4	72.8286	156.857	286.135	304.921	309.42									104.4	27.3568	56.5047	98.9342	184.737	233.024
104.5	72.9006	157.015	286.222	304.923	309.416									104.5	27.3832	56.555	99.009	184.825	233.048
104.6	72.9764	157.157	286.307	304.925	309.415									104.6	27.4052	56.6049	99.0824	184.912	233.074
104.7	73.0483	157.307	286.4	304.922	309.414									104.7	27.4235	56.6579	99.153	185.002	233.096
104.8	73.1174	157.465	286.492	304.923	309.412									104.8	27.4471	56.7066	99.2287	185.091	233.116
104.9	73.1858	157.624	286.581	304.925	309.413									104.9	27.4694	56.7543	99.3068	185.177	233.136
105	73.2584	157.786	286.668	304.918	309.41									105	27.4912	56.7992	99.3787	185.271	233.158
105.1	73.3367	157.945	286.753	304.921	309.408									105.1	27.5188	56.8444	99.454	185.363	233.181
105.2	73.4066	158.096	286.84	304.919	309.401									105.2	27.5436	56.8884	99.5242	185.462	233.2
105.3	73.4828	158.256	286.926	304.915	309.4									105.3	27.5712	56.9363	99.5984	185.558	233.219
105.4	73.5637	158.411	287.012	304.915	309.401									105.4	27.5953	56.9775	99.6683	185.647	233.24
105.5	73.6396	158.569	287.095	304.921	309.404									105.5	27.6199	57.0203	99.7443	185.732	233.257
105.6	73.7121	158.72	287.17	304.914	309.399									105.6	27.6439	57.0653	99.8242	185.821	233.274
105.7	73.7942	158.878	287.252	304.914	309.396									105.7	27.6664	57.113	99.9033	185.911	233.294
105.8	73.8742	159.028	287.334	304.913	309.391									105.8	27.6889	57.1536	99.9842	186.006	233.309
105.9	73.9524	159.178	287.42	304.911	309.391									105.9	27.7119	57.1982	100.064	186.094	233.323
106	74.0315	159.328	287.503	304.916	309.39									106	27.7344	57.2399	100.139	186.178	233.343
106.1	74.1138	159.486	287.592	304.924	309.397									106.1	27.7617	57.2865	100.216	186.262	233.363
106.2	74.1889	159.635	287.673	304.921	309.398									106.2	27.7828	57.3336	100.29	186.344	233.379
106.3	74.2654	159.779	287.75	304.913	309.394									106.3	27.8042	57.3821	100.371	186.428	233.398
106.4	74.3371	159.929	287.825	304.912	309.39									106.4	27.8281	57.4343	100.451	186.512	233.419
106.5	74.4123	160.083	287.906	304.916	309.389									106.5	27.851	57.4803	100.528	186.587	233.437
106.6	74.4867	160.24	287.984	304.923	309.391									106.6	27.8803	57.5309	100.609	186.673	233.46
106.7	74.5602	160.401	288.072	304.926	309.394									106.7	27.9014	57.5819	100.689	186.751	233.476
106.8	74.6383	160.562	288.154	304.932	309.399									106.8	27.9295	57.6332	100.776	186.834	233.497
106.9	74.7143	160.716	288.235	304.933	309.404									106.9	27.9511	57.6822	100.848	186.912	233.515
107	74.7852	160.875	288.319	304.936	309.408									107	27.9723	57.7277	100.92	186.996	233.53
107.1	74.8515	161.029	288.397	304.937	309.405									107.1	27.9926	57.7711	100.995	187.078	233.544
107.2	74.9196	161.18	288.477	304.939	309.408									107.2	28.0221	57.8186	101.071	187.16	233.565
107.3	74.9947	161.338	288.554	304.947	309.411									107.3	28.0474	57.8671	101.147	187.245	233.582
107.4	75.0782	161.495	288.631	304.951	309.414									107.4	28.0701	57.9122	101.223	187.321	233.599
107.5	75.1449	161.663	288.705	304.95	309.41									107.5	28.0931	57.9613	101.302	187.4	233.621
107.6	75.2197	161.827	288.782	304.955	309.412									107.6	28.1166	58.0088	101.382	187.48	233.643
107.7	75.3003	161.983	288.852	304.951	309.411									107.7	28.1412	58.0558	101.464	187.562	233.663
107.8	75.3767	162.149	288.923	304.956	309.413									107.8	28.1674	58.1063	101.548	187.645	233.682
107.9	75.4483	162.308	289.001	304.96	309.414									107.9	28.1892	58.1534	101.632	187.721	233.696
108	75.5252	162.468	289.079	304.968	309.418									108	28.2099	58.2024	101.715	187.802	233.713
108.1	75.6048	162.624	289.155	304.973	309.427									108.1	28.2331	58.2507	101.793	187.882	233.728
108.2	75.6855	162.783	289.225	304.977	309.429									108.2	28.2594	58.306	101.876	187.959	233.747
108.3	75.7627	162.94	289.289	304.98	309.431									108.3	28.2824	58.3519	101.955	188.042	233.764
108.4	75.8348	163.094	289.361	304.98	309.424									108.4	28.3069	58.3975	102.039	188.127	233.782
108.5	75.9091	163.252	289.433	304.978	309.419									108.5	28.3332	58.4462	102.124	188.212	233.802
108.6	75.9897	163.405	289.499	304.977	309.416									108.6	28.3583	58.4992	102.209	188.291	233.821
108.7	76.0661	163.558	289.568	304.973	309.417									108.7	28.3843	58.5466	102.284	188.366	233.839
108.8	76.1465	163.719	289.643	304.978	309.419									108.8	28.4065	58.5947	102.361	188.446	233.86
108.9	76.2212	163.869	289.719	304.981	309.42									108.9	28.4305	58.6472	102.435	188.527	233.887
109	76.3053	164.026	289.795	304.986	309.425									109	28.4575	58.7011	102.501	188.612	233.909
109.1	76.3885	164.178	289.861	304.98	309.42									109.1	28.4819	58.7503	102.572	188.69	233.93
109.2	76.4674	164.332	289.923	304.975	309.412									109.2	28.5067	58.797	102.639	188.767	233.949
109.3	76.5447	164.494	289.994	304.972	309.409									109.3	28.5333	58.8488	102.713	188.849	233.969
109.4	76.6266	164.658	290.071	304.976	309.41									109.4	28.5562	58.8974	102.787	188.932	233.987
109.5	76.7024	164.813	290.139	304.976	309.411									109.5	28.5778	58.9488	102.859	189.016	234.004
109.6	76.78	164.966	290.206	304.975	309.412									109.6	28.6035	59.001	102.934	189.103	234.026
109.7	76.8638	165.127	290.274	304.979	309.41									109.7	28.6304	59.0506	103.01	189.188	234.047
109.8	76.9585	165.284	290.341	304.983	309.412									109.8	28.6548	59.0999	103.082	189.274	234.063
109.9	77.0406	165.431	290.413	304.982	309.411									109.9	28.6779	59.146	103.156	189.362	234.079
110	77.1221	165.578	290.484	304.978	309.406									110	28.7061	59.1973	103.23	189.447	234.095
110.1	77.2043	165.733	290.558	304.982	309.409									110.1	28.734	59.2475	103.307	189.53	234.115
110.2	77.2831	165.881	290.623	304.982	309.409									110.2	28.7567	59.2938	103.385	189.61	234.131
110.3	77.3558	166.05	290.69	304.984	309.411									110.3	28.777	59.3382	103.46	189.688	234.146
110.4	77.4336	166.212	290.748	304.991	309.414									110.4	28.8029	59.3893	103.54	189.772	234.166
110.5	77.5097	166.377	290.807	304.994	309.418									110.5	28.8254	59.435	103.615	189.853	234.181
110.6	77.5801	166.534	290.862	304.996	309.414									110.6	28.8447	59.48	103.696	189.931	234.196
110.7	77.6534	166.688	290.923	304.998	309.416									110.7	28.8652	59.5259	103.773	190.009	234.213
110.8	77.7266	166.848	290.983	305.002	309.419									110.8	28.8904	59.5702	103.853	190.093	234.229
110.9	77.8024	167.018	291.045	305.001	309.417									110.9	28.9101	59.6085	103.928	190.174	234.241
111	77.8819	167.184	291.102	305.004	309.418									111	28.9354	59.6515	104.002	190.253	234.256
111.1	77.9626	167.345	291.162	305.001	309.425									111.1	28.9604	59.6952	104.078	190.334	234.274
111.2	78.037	167.498	291.217	304.994	309.423									111.2	28.9835	59.7417	104.156	190.416	234.292
111.3	78.1144	167.662	291.279	304.999	309.42									111.3	29.0065	59.7897	104.235	190.495	234.308
111.4	78.1881	167.82	291.339	305	309.419									111.4	29.0327	59.8386	104.318	190.575	234.325
111.5	78.2604	167.981	291.395	305.003	309.42									111.5	29.0539	59.8879	104.397	190.659	234.339
111.6	78.3348	168.145	291.452	305.002	309.422									111.6	29.0798	59.9383	104.475	190.746	234.359
111.7	78.4058	168.307	291.505	305.004	309.423									111.7	29.1066	59.9872	104.554	190.83	234.381
111.8	78.4775	168.464	291.561	305.005	309.422									111.8	29.1317	60.0339	104.627	190.915	234.395
111.9	78.552	168.619	291.62	305.008	309.426									111.9	29.1576	60.0795	104.7	190.999	234.413
112	78.6122	168.775	291.678	305.005	309.422									112	29.1808	60.1234	104.77	191.079	234.432
112.1	78.6857	168.927	291.738	305.007	309.426									112.1	29.2057	60.1699	104.839	191.159	234.449
112.2	78.7591	169.076	291.786	305.007	309.428									112.2	29.2302	60.2183	104.915	191.244	234.463
112.3	78.8361	169.225	291.841	305.012	309.431									112.3	29.2565	60.265	104.988	191.324	234.479
112.4	78.9058	169.383	291.902	305.014	309.429									112.4	29.2813	60.3141	105.068	191.401	234.493
112.5	78.9831	169.535	291.959	305.013	309.428									112.5	29.3055	60.357	105.153	191.476	234.506
112.6	79.0627	169.688	292.015	305.011	309.429									112.6	29.3308	60.4079	105.238	191.553	234.521
112.7	79.1425	169.846	292.073	305.014	309.432									112.7	29.3512	60.4552	105.322	191.626	234.532
112.8	79.2231	170.011	292.13	305.011	309.428									112.8	29.3772	60.5039	105.413	191.706	234.552
112.9	79.3034	170.172	292.18	305.01	309.424									112.9	29.3993	60.5506	105.495	191.786	234.566
113	79.3913	170.327	292.23	305.015	309.427									113	29.424	60.5963	105.581	191.864	234.584
113.1	79.4714	170.479	292.282	305.018	309.43									113.1	29.4482	60.6443	105.663	191.936	234.601
113.2	79.5491	170.634	292.337	305.017	309.427									113.2	29.476	60.6927	105.743	192.014	234.62
113.3	79.6257	170.78	292.389	305.01	309.42									113.3	29.4952	60.7372	105.819	192.088	234.635
113.4	79.7085	170.932	292.442	305.011	309.423									113.4	29.5168	60.7816	105.894	192.164	234.649
113.5	79.7917	171.088	292.498	305.017	309.423									113.5	29.5426	60.8307	105.972	192.243	234.665
113.6	79.8786	171.245	292.555	305.019	309.422									113.6	29.566	60.8727	106.048	192.314	234.677
113.7	79.9617	171.394	292.603	305.018	309.425									113.7	29.5875	60.9167	106.121	192.382	234.686
113.8	80.0435	171.532	292.657	305.017	309.428									113.8	29.6093	60.9631	106.189	192.453	234.703
113.9	80.1194	171.667	292.707	305.015	309.429									113.9	29.6322	61.0061	106.257	192.522	234.713
114	80.1963	171.8	292.757	305.013	309.429									114	29.6594	61.0577	106.33	192.595	234.731
114.1	80.2798	171.936	292.811	305.01	309.426									114.1	29.686	61.1063	106.401	192.665	234.751
114.2	80.3496	172.084	292.858	305.01	309.426									114.2	29.7104	61.1572	106.472	192.737	234.767
114.3	80.4223	172.216	292.906	305.012	309.423									114.3	29.7323	61.2046	106.543	192.808	234.781
114.4	80.499	172.352	292.953	305.014	309.43									114.4	29.7567	61.2543	106.613	192.872	234.799
114.5	80.571	172.49	293.001	305.018	309.432									114.5	29.7799	61.3018	106.679	192.939	234.814
114.6	80.6484	172.633	293.057	305.023	309.434									114.6	29.8004	61.3441	106.745	193.004	234.826
114.7	80.7275	172.772	293.114	305.028	309.436									114.7	29.8249	61.3924	106.816	193.067	234.843
114.8	80.8098	172.918	293.175	305.034	309.442									114.8	29.8472	61.4407	106.886	193.135	234.86
114.9	80.8884	173.071	293.226	305.033	309.442									114.9	29.8734	61.4881	106.962	193.207	234.875
115	80.958	173.23	293.274	305.033	309.438									115	29.8966	61.5377	107.04	193.28	234.888
115.1	81.0306	173.393	293.321	305.029	309.441									115.1	29.9179	61.5821	107.115	193.35	234.901
115.2	81.1076	173.561	293.377	305.033	309.446									115.2	29.9399	61.6276	107.19	193.423	234.913
115.3	81.1826	173.73	293.431	305.036	309.449									115.3	29.9617	61.6688	107.263	193.497	234.922
115.4	81.2625	173.905	293.477	305.038	309.449									115.4	29.9804	61.7124	107.344	193.564	234.934
115.5	81.3404	174.09	293.521	305.041	309.449									115.5	30.0029	61.7601	107.429	193.632	234.946
115.6	81.414	174.271	293.565	305.041	309.447									115.6	30.0251	61.8065	107.507	193.702	234.957
115.7	81.4882	174.451	293.608	305.04	309.449									115.7	30.0484	61.8547	107.585	193.78	234.972
115.8	81.5578	174.634	293.651	305.04	309.45									115.8	30.0678	61.8988	107.656	193.853	234.982
115.9	81.6331	174.81	293.693	305.042	309.448									115.9	30.088	61.9449	107.731	193.928	234.999
116	81.7103	174.985	293.736	305.043	309.449									116	30.1118	61.9932	107.808	194.005	235.016
116.1	81.7895	175.167	293.783	305.046	309.452									116.1	30.1324	62.0415	107.881	194.083	235.022
116.2	81.8639	175.33	293.828	305.049	309.453									116.2	30.155	62.0913	107.959	194.164	235.037
116.3	81.9428	175.481	293.872	305.05	309.455									116.3	30.1836	62.1416	108.034	194.244	235.055
116.4	82.0243	175.633	293.909	305.05	309.457									116.4	30.2096	62.1926	108.11	194.317	235.064
116.5	82.0951	175.794	293.944	305.055	309.464									116.5	30.2311	62.2389	108.183	194.382	235.071
116.6	82.1681	175.952	293.989	305.055	309.463									116.6	30.2563	62.2842	108.254	194.448	235.085
116.7	82.2458	176.114	294.024	305.059	309.468									116.7	30.2802	62.3284	108.325	194.515	235.101
116.8	82.313	176.262	294.061	305.053	309.458									116.8	30.3035	62.3736	108.396	194.582	235.117
116.9	82.3993	176.418	294.104	305.065	309.468									116.9	30.3288	62.4179	108.466	194.654	235.13
117	82.4887	176.574	294.146	305.071	309.472									117	30.3553	62.4673	108.542	194.735	235.151
117.1	82.5602	176.722	294.184	305.069	309.482									117.1	30.3779	62.5351	108.628	194.812	235.17
117.2	82.6264	176.874	294.224	305.07	309.484									117.2	30.4009	62.5841	108.709	194.883	235.186
117.3	82.7177	177.03	294.276	305.076	309.494									117.3	30.4238	62.6357	108.79	194.954	235.202
117.4	82.804	177.187	294.324	305.08	309.497									117.4	30.4448	62.686	108.873	195.031	235.217
117.5	82.8863	177.344	294.369	305.087	309.502									117.5	30.4641	62.7307	108.96	195.106	235.233
117.6	82.9657	177.485	294.415	305.091	309.502									117.6	30.484	62.7774	109.046	195.178	235.245
117.7	83.051	177.628	294.452	305.095	309.502									117.7	30.5052	62.8243	109.124	195.258	235.265
117.8	83.1356	177.763	294.489	305.098	309.51									117.8	30.5221	62.8689	109.191	195.327	235.281
117.9	83.205	177.897	294.519	305.098	309.508									117.9	30.5408	62.9181	109.262	195.395	235.293
118	83.2831	178.031	294.556	305.091	309.505									118	30.5645	62.9658	109.331	195.457	235.303
118.1	83.3709	178.178	294.594	305.087	309.496									118.1	30.5835	63.0114	109.396	195.522	235.316
118.2	83.4363	178.32	294.64	305.085	309.5									118.2	30.6004	63.0531	109.46	195.573	235.329
118.3	83.5152	178.472	294.684	305.1	309.506									118.3	30.6239	63.0971	109.519	195.625	235.341
118.4	83.6069	178.626	294.734	305.113	309.528									118.4	30.6451	63.1453	109.584	195.679	235.359
118.5	83.6859	178.77	294.769	305.118	309.524									118.5	30.6742	63.2032	109.658	195.748	235.377
118.6	83.762	178.911	294.808	305.122	309.524									118.6	30.6944	63.2461	109.726	195.815	235.39
118.7	83.8275	179.069	294.843	305.118	309.523									118.7	30.7141	63.2965	109.792	195.893	235.404
118.8	83.8738	179.191	294.856	305.109	309.513									118.8	30.738	63.3508	109.853	195.974	235.409
118.9	83.9379	179.309	294.879	305.096	309.508									118.9	30.7581	63.3962	109.913	196.053	235.418
119	84.0362	179.471	294.879	305.091	309.504									119	30.7777	63.4397	110.007	196.143	235.425
119.1	84.1432	179.667	294.879	305.087	309.502									119.1	30.7965	63.4918	110.111	196.211	235.425
119.2	84.2384	179.857	294.902	305.082	309.502									119.2	30.818	63.536	110.197	196.291	235.427
119.3														119.3
119.4														119.4
119.5														119.5
119.6														119.6
119.7														119.7
119.8														119.8
119.9														119.9
120														120
120.1														120.1
120.2														120.2
120.3														120.3
120.4														120.4
120.5														120.5
120.6														120.6
120.7														120.7
120.8														120.8
120.9														120.9
121														121
121.1														121.1
121.2														121.2
121.3														121.3
121.4														121.4
121.5														121.5
121.6														121.6
121.7														121.7
121.8	86.828	182.459	294.478	302.56	304.899									121.8	31.3435	65.098	112.855	199.924	239.085
121.9	86.6438	182.469	294.569	302.807	305.274									121.9	31.3435	64.997	112.706	199.323	238.342
122	86.6432	182.513	294.695	303.042	305.774									122	31.3546	64.8785	112.267	198.908	237.714
122.1	86.5612	182.515	294.735	303.154	305.997									122.1	31.3546	64.638	112.061	198.371	237.242
122.2	86.5554	182.607	294.819	303.276	306.351									122.2	31.3546	64.5737	111.711	197.938	236.63
122.3	86.5107	182.671	294.875	303.339	306.615									122.3	31.3546	64.3218	111.443	197.671	236.051
122.4	86.4776	182.717	294.938	303.43	306.909									122.4	31.3243	64.3179	111.352	197.465	235.679
122.5	86.3975	182.739	294.974	303.462	307.067									122.5	31.2922	64.1715	111.141	197.367	235.404
122.6	86.4021	182.761	294.982	303.543	307.1									122.6	31.356	64.2696	111.162	197.084	235.179
122.7	86.4166	182.809	295.024	303.63	307.189									122.7	31.3209	64.1077	110.936	196.817	234.869
122.8	86.3867	182.808	295.044	303.683	307.222									122.8	31.4353	64.1942	110.914	196.738	234.775
122.9	86.3065	182.796	294.989	303.669	307.203									122.9	31.3926	64.1077	110.805	196.597	234.557
123	86.3112	182.774	294.966	303.678	307.171									123	31.3445	64.0649	110.909	196.632	234.402
123.1	86.3068	182.767	294.961	303.653	307.215									123.1	31.4062	64.0027	110.912	196.589	234.344
123.2	86.3249	182.769	294.963	303.652	307.275									123.2	31.3742	64.0522	110.822	196.56	234.325
123.3	86.3355	182.779	294.975	303.648	307.298									123.3	31.4855	64.0465	110.844	196.528	234.304
123.4	86.3765	182.819	294.985	303.656	307.328									123.4	31.3662	63.9748	110.793	196.478	234.199
123.5	86.3584	182.791	294.978	303.653	307.345									123.5	31.3485	63.9593	110.785	196.376	234.091
123.6	86.3565	182.815	294.993	303.658	307.348									123.6	31.3544	63.919	110.683	196.285	233.974
123.7	86.3445	182.81	294.97	303.649	307.34									123.7	31.3565	63.9668	110.659	196.245	233.91
123.8	86.3641	182.861	295.005	303.677	307.356									123.8	31.3408	63.9563	110.651	196.207	233.82
123.9	86.3744	182.87	294.972	303.656	307.341									123.9	31.3332	63.9389	110.672	196.196	233.785
124	86.3679	182.901	294.966	303.649	307.332									124	31.313	63.9337	110.659	196.112	233.707
124.1	86.3931	182.891	294.921	303.627	307.319									124.1	31.3055	63.9351	110.654	196.047	233.642
124.2	86.4041	182.913	294.933	303.631	307.334									124.2	31.3379	63.9533	110.642	196.049	233.59
124.3	86.419	182.892	294.912	303.615	307.317									124.3	31.3473	63.9455	110.632	196.027	233.529
124.4	86.4468	182.92	294.911	303.632	307.327									124.4	31.3471	63.9577	110.623	196.036	233.478
124.5	86.4353	182.917	294.893	303.614	307.321									124.5	31.3741	63.9736	110.651	196.047	233.47
124.6	86.448	182.932	294.878	303.613	307.318									124.6	31.4075	63.9543	110.643	196.036	233.423
124.7	86.4526	182.947	294.882	303.614	307.317									124.7	31.3945	63.9645	110.62	195.993	233.386
124.8	86.4757	182.958	294.862	303.609	307.315									124.8	31.3761	63.9405	110.586	195.942	233.299
124.9	86.5138	182.987	294.854	303.62	307.321									124.9	31.3835	63.9584	110.557	195.904	233.248
125	86.5072	182.995	294.828	303.607	307.308									125	31.3742	63.9342	110.524	195.866	233.169
125.1	86.5203	183.019	294.808	303.599	307.295									125.1	31.381	63.9441	110.538	195.857	233.114
125.2	86.5192	183.036	294.783	303.588	307.29									125.2	31.3583	63.9231	110.499	195.782	233.044
125.3	86.5332	183.042	294.775	303.561	307.285									125.3	31.373	63.9459	110.51	195.758	232.998
125.4	86.5208	183.03	294.726	303.523	307.259									125.4	31.3737	63.9404	110.471	195.714	232.962
125.5	86.5385	183.045	294.73	303.517	307.267									125.5	31.3615	63.9229	110.468	195.673	232.895
125.6	86.5339	183.033	294.691	303.477	307.252									125.6	31.3661	63.907	110.446	195.646	232.849
125.7	86.5444	183.034	294.689	303.48	307.243									125.7	31.3706	63.8904	110.454	195.607	232.811
125.8	86.5609	183.044	294.687	303.483	307.238									125.8	31.3636	63.8787	110.428	195.591	232.76
125.9	86.5623	183.04	294.668	303.453	307.219									125.9	31.3623	63.8735	110.427	195.539	232.702
126	86.5813	183.051	294.651	303.44	307.207									126	31.3598	63.851	110.394	195.508	232.634
126.1	86.5658	183.03	294.621	303.404	307.169									126.1	31.3599	63.8605	110.4	195.465	232.578
126.2	86.5576	183.022	294.6	303.392	307.147									126.2	31.3701	63.8611	110.386	195.45	232.541
126.3	86.5702	183.008	294.574	303.368	307.128									126.3	31.3419	63.8463	110.37	195.411	232.466
126.4	86.5742	182.996	294.546	303.344	307.101									126.4	31.3291	63.8413	110.347	195.385	232.399
126.5	86.5918	183.01	294.526	303.333	307.088									126.5	31.3289	63.8409	110.367	195.353	232.368
126.6	86.5969	183.002	294.502	303.315	307.06									126.6	31.3131	63.8399	110.341	195.309	232.31
126.7	86.603	183.007	294.487	303.307	307.045									126.7	31.3283	63.8326	110.341	195.284	232.273
126.8	86.6097	183.021	294.481	303.3	307.033									126.8	31.3118	63.8174	110.315	195.228	232.21
126.9	86.6161	183.026	294.463	303.278	307.014									126.9	31.3149	63.821	110.316	195.199	232.157
127	86.6243	183.036	294.447	303.259	307.007									127	31.3217	63.8041	110.29	195.158	232.095
127.1	86.6352	183.049	294.438	303.251	307.005									127.1	31.3209	63.7919	110.278	195.107	232.034
127.2	86.6414	183.054	294.423	303.237	306.995									127.2	31.3251	63.8102	110.277	195.104	231.983
127.3	86.6405	183.05	294.401	303.218	306.983									127.3	31.3153	63.7822	110.255	195.056	231.906
127.4	86.6464	183.047	294.38	303.199	306.967									127.4	31.2989	63.7767	110.245	195.018	231.85
127.5	86.6506	183.044	294.362	303.181	306.954									127.5	31.3088	63.7697	110.237	194.993	231.802
127.6	86.6614	183.043	294.343	303.161	306.935									127.6	31.2981	63.7554	110.233	194.96	231.751
127.7	86.6707	183.048	294.325	303.144	306.921									127.7	31.2884	63.732	110.222	194.916	231.698
127.8	86.6787	183.053	294.312	303.115	306.901									127.8	31.2986	63.7387	110.231	194.886	231.663
127.9	86.6806	183.053	294.293	303.08	306.881									127.9	31.3033	63.737	110.226	194.851	231.623
128	86.6953	183.075	294.275	303.066	306.876									128	31.3033	63.731	110.211	194.806	231.571
128.1	86.7062	183.083	294.265	303.041	306.861									128.1	31.2987	63.7316	110.198	194.765	231.511
128.2	86.7058	183.074	294.236	303.009	306.835									128.2	31.2801	63.7106	110.177	194.723	231.45
128.3	86.7152	183.077	294.213	302.99	306.823									128.3	31.277	63.7123	110.174	194.688	231.412
128.4	86.7174	183.073	294.192	302.966	306.803									128.4	31.2706	63.7136	110.176	194.651	231.383
128.5	86.7243	183.066	294.178	302.949	306.789									128.5	31.2698	63.7041	110.16	194.604	231.332
128.6	86.7276	183.064	294.157	302.927	306.76									128.6	31.2773	63.6949	110.151	194.569	231.296
128.7	86.7206	183.068	294.136	302.9	306.734									128.7	31.2789	63.6853	110.14	194.539	231.257
128.8	86.7158	183.079	294.117	302.882	306.714									128.8	31.2852	63.6795	110.125	194.506	231.216
128.9	86.7208	183.081	294.096	302.862	306.701									128.9	31.2911	63.6741	110.105	194.474	231.173
129	86.7157	183.08	294.073	302.834	306.689									129	31.2825	63.6683	110.085	194.439	231.117
129.1	86.7331	183.088	294.062	302.817	306.686									129.1	31.2767	63.6627	110.075	194.412	231.069
129.2	86.7395	183.072	294.035	302.792	306.667									129.2	31.2778	63.6696	110.066	194.39	231.022
129.3	86.7513	183.071	294.014	302.777	306.652									129.3	31.2639	63.6576	110.041	194.347	230.958
129.4	86.7697	183.072	293.997	302.762	306.639									129.4	31.2476	63.6484	110.019	194.306	230.889
129.5	86.7722	183.067	293.985	302.745	306.62									129.5	31.2352	63.6431	110.005	194.269	230.83
129.6	86.7743	183.071	293.967	302.723	306.606									129.6	31.2303	63.6393	110	194.232	230.773
129.7	86.7784	183.074	293.942	302.7	306.587									129.7	31.2249	63.635	109.993	194.199	230.715
129.8	86.7795	183.071	293.92	302.679	306.564									129.8	31.2176	63.6309	109.984	194.168	230.658
129.9	86.7838	183.066	293.898	302.655	306.544									129.9	31.2128	63.624	109.969	194.132	230.599
130	86.7862	183.06	293.871	302.631	306.523									130	31.2162	63.6214	109.961	194.096	230.546
130.1	86.7889	183.057	293.842	302.604	306.501									130.1	31.2164	63.6112	109.951	194.065	230.492
130.2	86.7894	183.049	293.818	302.584	306.482									130.2	31.2166	63.6039	109.941	194.033	230.444
130.3	86.7937	183.049	293.798	302.565	306.459									130.3	31.218	63.5965	109.929	193.998	230.391
130.4	86.7992	183.049	293.781	302.543	306.438									130.4	31.2123	63.5907	109.918	193.954	230.331
130.5	86.803	183.05	293.765	302.517	306.416									130.5	31.2107	63.5851	109.903	193.922	230.277
130.6	86.8114	183.051	293.745	302.492	306.399									130.6	31.2063	63.5796	109.893	193.89	230.225
130.7	86.8185	183.054	293.722	302.475	306.385									130.7	31.2021	63.5713	109.88	193.856	230.171
130.8	86.8258	183.059	293.705	302.454	306.371									130.8	31.2018	63.5665	109.868	193.825	230.118
130.9	86.8288	183.06	293.685	302.429	306.352									130.9	31.2045	63.5594	109.853	193.797	230.063
131	86.8378	183.063	293.663	302.402	306.335									131	31.2044	63.5558	109.844	193.764	230.006
131.1	86.846	183.059	293.638	302.378	306.311									131.1	31.2005	63.5456	109.831	193.728	229.95
131.2	86.8575	183.061	293.621	302.357	306.294									131.2	31.1952	63.5356	109.82	193.695	229.896
131.3	86.8621	183.064	293.599	302.337	306.273									131.3	31.1911	63.5287	109.809	193.661	229.842
131.4	86.8686	183.066	293.577	302.315	306.253									131.4	31.1884	63.5224	109.798	193.628	229.796
131.5	86.8687	183.066	293.556	302.287	306.231									131.5	31.1873	63.5115	109.785	193.591	229.744
131.6	86.8787	183.067	293.536	302.271	306.215									131.6	31.1845	63.4993	109.771	193.552	229.693
131.7	86.8817	183.064	293.513	302.247	306.193									131.7	31.1838	63.4931	109.754	193.516	229.641
131.8	86.8863	183.067	293.495	302.225	306.179									131.8	31.1786	63.489	109.74	193.483	229.589
131.9	86.8936	183.069	293.475	302.211	306.162									131.9	31.1771	63.4873	109.731	193.454	229.539
132	86.8973	183.068	293.455	302.192	306.143									132	31.1726	63.483	109.722	193.42	229.489
132.1	86.9022	183.077	293.441	302.178	306.129									132.1	31.1678	63.4789	109.71	193.388	229.44
132.2	86.8969	183.076	293.421	302.152	306.106									132.2	31.1635	63.4764	109.699	193.352	229.392
132.3	86.896	183.075	293.403	302.132	306.089									132.3	31.1597	63.4717	109.688	193.318	229.337
132.4	86.904	183.078	293.382	302.113	306.071									132.4	31.1562	63.4656	109.676	193.286	229.285
132.5	86.9112	183.082	293.363	302.091	306.052									132.5	31.1499	63.4558	109.659	193.248	229.235
132.6	86.9169	183.088	293.345	302.071	306.036									132.6	31.1497	63.4536	109.645	193.216	229.189
132.7	86.924	183.088	293.321	302.052	306.019									132.7	31.1478	63.4479	109.632	193.186	229.138
132.8	86.9244	183.085	293.297	302.026	305.994									132.8	31.1446	63.437	109.617	193.151	229.089
132.9	86.9253	183.083	293.271	302.001	305.973									132.9	31.1422	63.4271	109.604	193.117	229.043
133	86.9342	183.084	293.254	301.982	305.957									133	31.1392	63.4207	109.592	193.083	229
133.1	86.9436	183.088	293.233	301.962	305.936									133.1	31.1354	63.4174	109.583	193.046	228.96
133.2	86.9515	183.092	293.204	301.942	305.911									133.2	31.134	63.4116	109.57	193.008	228.912
133.3	86.9521	183.085	293.173	301.914	305.886									133.3	31.1336	63.4089	109.561	192.972	228.87
133.4	86.9513	183.078	293.142	301.886	305.858									133.4	31.133	63.4042	109.553	192.94	228.829
133.5	86.9549	183.071	293.118	301.86	305.835									133.5	31.1358	63.4025	109.545	192.907	228.786
133.6	86.956	183.066	293.095	301.841	305.822									133.6	31.1323	63.3958	109.535	192.875	228.735
133.7	86.9638	183.071	293.074	301.822	305.804									133.7	31.139	63.3958	109.531	192.848	228.692
133.8	86.971	183.073	293.052	301.8	305.783									133.8	31.1435	63.3938	109.522	192.82	228.653
133.9	86.9685	183.065	293.03	301.776	305.76									133.9	31.1416	63.3893	109.511	192.791	228.615
134	86.9561	183.057	293.001	301.748	305.732									134	31.1357	63.3831	109.497	192.761	228.568
134.1	86.9542	183.05	292.98	301.722	305.708									134.1	31.1312	63.374	109.483	192.727	228.515
134.2	86.9574	183.05	292.959	301.702	305.688									134.2	31.1308	63.3708	109.469	192.694	228.472
134.3	86.9602	183.047	292.935	301.679	305.668									134.3	31.1305	63.3653	109.459	192.662	228.428
134.4	86.9607	183.052	292.913	301.658	305.649									134.4	31.1273	63.3589	109.445	192.63	228.379
134.5	86.9649	183.056	292.892	301.64	305.631									134.5	31.1215	63.3511	109.435	192.595	228.329
134.6	86.9641	183.054	292.871	301.616	305.61									134.6	31.1183	63.3437	109.422	192.559	228.276
134.7	86.9615	183.054	292.853	301.596	305.594									134.7	31.1131	63.334	109.406	192.523	228.22
134.8	86.9654	183.056	292.834	301.576	305.574									134.8	31.1112	63.3281	109.392	192.488	228.164
134.9	86.9677	183.052	292.813	301.553	305.548									134.9	31.1097	63.3235	109.385	192.453	228.111
135	86.9662	183.049	292.794	301.532	305.522									135	31.1091	63.3201	109.378	192.421	228.062
135.1	86.9644	183.042	292.77	301.51	305.497									135.1	31.1033	63.3111	109.366	192.386	228.011
135.2	86.9707	183.047	292.752	301.495	305.482									135.2	31.1026	63.3058	109.352	192.351	227.961
135.3	86.9784	183.049	292.735	301.48	305.464									135.3	31.0985	63.3007	109.338	192.315	227.91
135.4	86.9833	183.051	292.712	301.458	305.445									135.4	31.0999	63.2971	109.328	192.282	227.864
135.5	86.991	183.052	292.692	301.439	305.431									135.5	31.1006	63.2885	109.316	192.247	227.815
135.6	86.9956	183.053	292.675	301.419	305.419									135.6	31.1011	63.2806	109.305	192.212	227.765
135.7	86.9994	183.054	292.659	301.397	305.399									135.7	31.0998	63.2739	109.29	192.17	227.714
135.8	87.0031	183.054	292.636	301.373	305.378									135.8	31.0989	63.264	109.279	192.133	227.66
135.9	87.0087	183.058	292.62	301.352	305.361									135.9	31.0979	63.2552	109.266	192.097	227.606
136	87.0114	183.06	292.602	301.33	305.34									136	31.0964	63.2542	109.258	192.062	227.557
136.1	87.0167	183.056	292.578	301.307	305.316									136.1	31.0916	63.2478	109.242	192.026	227.504
136.2	87.0235	183.053	292.555	301.28	305.295									136.2	31.0913	63.245	109.231	191.989	227.451
136.3	87.027	183.053	292.534	301.252	305.279									136.3	31.091	63.2428	109.22	191.957	227.401
136.4	87.035	183.053	292.515	301.231	305.268									136.4	31.088	63.2353	109.207	191.926	227.35
136.5	87.0374	183.049	292.494	301.207	305.25									136.5	31.0846	63.229	109.197	191.897	227.301
136.6	87.0427	183.047	292.473	301.182	305.228									136.6	31.0793	63.2215	109.189	191.868	227.248
136.7	87.0442	183.045	292.451	301.158	305.202									136.7	31.0791	63.2168	109.177	191.837	227.2
136.8	87.0517	183.044	292.43	301.133	305.18									136.8	31.0782	63.2154	109.166	191.813	227.158
136.9	87.0559	183.041	292.406	301.109	305.158									136.9	31.073	63.2056	109.153	191.782	227.113
137	87.0606	183.041	292.387	301.089	305.14									137	31.0702	63.2018	109.142	191.749	227.069
137.1	87.0646	183.04	292.364	301.07	305.12									137.1	31.0679	63.1951	109.127	191.714	227.02
137.2	87.07	183.035	292.345	301.05	305.102									137.2	31.0684	63.1949	109.116	191.683	226.973
137.3	87.075	183.033	292.324	301.026	305.08									137.3	31.0686	63.1928	109.105	191.652	226.928
137.4	87.0812	183.032	292.303	301.003	305.061									137.4	31.0644	63.1869	109.095	191.613	226.881
137.5	87.0795	183.027	292.276	300.977	305.036									137.5	31.0597	63.1806	109.083	191.573	226.829
137.6	87.0752	183.023	292.243	300.95	305.009									137.6	31.0606	63.1786	109.074	191.544	226.787
137.7	87.078	183.02	292.219	300.924	304.985									137.7	31.0571	63.1735	109.062	191.51	226.736
137.8	87.0806	183.017	292.198	300.899	304.959									137.8	31.0542	63.1698	109.055	191.481	226.694
137.9	87.0845	183.014	292.175	300.876	304.928									137.9	31.0533	63.162	109.045	191.446	226.649
138	87.0906	183.012	292.156	300.855	304.901									138	31.0496	63.1523	109.03	191.409	226.596
138.1	87.0949	183.015	292.138	300.832	304.88									138.1	31.0501	63.1463	109.016	191.378	226.549
138.2	87.0996	183.015	292.118	300.808	304.861									138.2	31.047	63.1401	109.006	191.342	226.502
138.3	87.1075	183.017	292.097	300.79	304.846									138.3	31.0431	63.1324	108.992	191.306	226.456
138.4	87.1141	183.019	292.074	300.77	304.827									138.4	31.04	63.1271	108.977	191.273	226.409
138.5	87.1266	183.025	292.058	300.754	304.813									138.5	31.0367	63.1199	108.963	191.236	226.36
138.6	87.1344	183.023	292.039	300.734	304.797									138.6	31.0379	63.1178	108.952	191.205	226.313
138.7	87.1392	183.02	292.017	300.713	304.776									138.7	31.0359	63.1159	108.942	191.172	226.265
138.8	87.1399	183.012	291.996	300.687	304.748									138.8	31.0353	63.111	108.93	191.138	226.215
138.9	87.1459	183.01	291.977	300.663	304.724									138.9	31.0289	63.1049	108.916	191.102	226.16
139	87.1505	183.008	291.957	300.645	304.698									139	31.0247	63.1016	108.906	191.068	226.112
139.1	87.1547	183.008	291.935	300.626	304.675									139.1	31.0229	63.098	108.898	191.033	226.063
139.2	87.16	183.002	291.914	300.604	304.652									139.2	31.0186	63.0872	108.882	190.999	226.007
139.3	87.1674	182.999	291.899	300.585	304.633									139.3	31.0148	63.0798	108.872	190.967	225.959
139.4	87.174	183	291.883	300.565	304.61									139.4	31.0089	63.0717	108.858	190.934	225.911
139.5	87.1782	183	291.863	300.543	304.589									139.5	31.0044	63.0661	108.844	190.896	225.863
139.6	87.183	183.001	291.843	300.524	304.57									139.6	30.9956	63.0549	108.828	190.858	225.808
139.7	87.1923	183.006	291.827	300.507	304.548									139.7	30.9916	63.0479	108.813	190.821	225.759
[truncated: 21,704 more rows]

## Sheet: Figure 2d
		ADCC activity of mAbs with CHO-K1 cells expressing SARS-CoV-2 spike
	Antibody Concentration (μg/mL)	7535NS		BA-CovMab		LY-1404		Isotype
	33.33	195993	165136	304630	300367	242026	246324	193512	176259
	6.666	193353	172505	315960	332076	244223	255827	173538	165106
	1.3332	200481	158475	340128	313564	237189	266675	175816	175179
	0.26664	192740	162396	321745	321710	235944	243728	156481	162975
	0.053328	186159	163147	320434	309685	208209	228558	177607	164170
	0.0106656	191691	166089	300625	286524	198397	196157	179880	164645
	0.00213312	182769	157719	232813	229890	178441	182201	172065	169443
	0.000426624	179450	143728	224858	202526	167067	168803	178853	161937
	8.53248e-05	175180	162840	231292	189934	175919	170014	173874	163287

## Sheet: Figure 2e
		ADCP activity of mAbs with CHO-K1 cells expressing SARS-CoV-2 spike
	Antibody Concentration (μg/mL)	BA7208		BA7535		LY-CoV1404		Isotype
	10	119600	121900	3334	3279	12510	13420	2694	2859
	1.66667	124500	126300	2839	2784	12990	13620	2461	2466
	0.277778	130500	121000	2824	2487	11770	12050	2534	2412
	0.0462963	122900	116300	2567	2191	3267	3606	2311	2191
	0.00771605	62540	64830	2510	2106	2312	2475	2448	2258
	0.00128601	11400	9127	2282	2233	2361	2204	1873	2129
	0.000214335	5815	3729	2546	2250	2391	2608	2469	2482
	3.57225e-05	2123	2633	2540	1941	2065	2130	1980	2217

## Sheet: Figure 2f
			Cell binding ability of mAbs against CHO-K1 cells expressing SARS-CoV-2 spike
		Antibody Concentration (μg/mL)	BA7208		BA7535		LY-CoV1404		Isotype
		5	186582	180124	164999	179425	83309	91790	10207	10925
		1.25	156162	160225	174166	194288	115039	115490	10297	10558
		0.3125	164226	152240	179065	172437	124381	112415	11829	12163
		0.078125	162636	164763	121130	115946	104405	88409	10358	10211
		0.0195312	95173	80497	52077	45156	50646	44842	10240	11426
		0.00488281	37244	34687	24890	46519	27506	24799	10862	10515
		0.0012207	22718	18644	14066	13595	16412	17291	11243	10661
		0.000305176	13008	12951	11834	11826	12668	12764	10497	12414

## Sheet: Figure 2g
		ADCC activity of mAbs with HEK293T cells expressing SARS-CoV-2 BA.1 spike as target cells
		Antibody Concentration (μg/mL)	BA7535	BA7208	LY-CoV1404	Isotype
		33.3	19481	390582	132365	-2813
		6.66	-23480	457661	180593	-1861
		1.332	8754	448111	192559	9886
		0.2664	24240	361921	157793	-1536
		0.05328	27167	216938	59120	-42188
		0.010656	2396	142249	-14122	-4680
		0.0021312	-52202	85897	-19297	-5754
		0.00042624	-24481	-17495	-13708	-239
		8.5248e-05	-38409	18664	-13299	34325
		1.70496e-05	-5925	-54045	9642	-34618

## Sheet: Figure 2h
			ADCP activity of mAbs with HEK293T cells expressing SARS-CoV-2 BA.1 spike as target cells
		Antibody Concentration (μg/mL)	BA7535		BA7208		LY-CoV1404		isotype
		6	607	737	43536	43204	22872	22853	1208	1087
		2	775	912	38964	40612	18074	19471	819	976
		0.666667	779	877	37591	39693	13028	14045	1243	1006
		0.222222	836	902	38794	38167	6871	6772	1981	1318
		0.0740741	618	735	31970	31403	2779	2730	1692	1359
		0.0246914	712	736	16763	16298	1351	1350	1299	924
		0.00823045	723	704	4329	4270	848	774	781	803
		0.00274348	608	703	1344	1339	771	773	717	648
		0.000914495	764	738	730	670	803	730	595	647
		0.000304832	637	746	726	640	791	643	627	790

## Sheet: Figure 5b
				Viral burden in the lungs was analyzed at 2 dpi by focus-forming assay (FFA) for infectious virus
Antibody	Ctrol				BA7535-P-10mg/kg				BA7535-T-10mg/kg				BA7535-T-2mg/kg				BA7208/BA7535-T-10mg/kg				BA7208/BA7535-T-2mg/kg
viral titer (FFU/gram)	323077	36923.1	161538		307.692	307.692	307.692		307.692	307.692	307.692		307.692	307.692	307.692		307.692	307.692	307.692		307.692	307.692	307.692
				Viral burden in the brains was analyzed at 4 dpi by focus-forming assay (FFA) for infectious virus
Antibody	Ctrol				BA7535-P-10mg/kg				BA7535-T-10mg/kg				BA7535-T-2mg/kg				BA7208/BA7535-T-10mg/kg				BA7208/BA7535-T-2mg/kg
viral titer (FFU/gram)	7777.78	34444.4	82222.2		44.4444	44.4444	44.4444		44.4444	44.4444	44.4444		44.4444	44.4444	44.4444		44.4444	44.4444	44.4444		44.4444	44.4444	44.4444

## Sheet: Figure 5e
		Viral burden in the lungs was analyzed at 2 dpi by focus-forming assay (FFA) for infectious virus
	Antibody	Ctrol					BA7535-P					BA7535-T
	viral titer (FFU/gram)	1538.46	923.077	2000	1538.46		153.8	153.8	153.8	153.8		153.8	153.8	153.8	153.8

## Sheet: Figure 5f
		Viral burden in the lungs was analyzed at 2 dpi by focus-forming assay (FFA) for infectious virus
	Antibody	Ctrol					BA7535-P					BA7535-T
	viral titer (FFU/gram)	1400	985	2200	1750		153.8	153.8	153.8	153.8		153.8	153.8	153.8	153.8

[truncated: 12 more sheets: Figure 5g, Figure 6d, Supplementary Fig 2, Supplementary Fig 3, Supplementary Fig 4, Supplementary Fig 5, Supplementary Fig 10, Supplementary Fig 11, Supplementary Fig 12, Supplementary Fig 13, Supplementary Fig 14, Supplementary Fig 15]
